# Supplementary material for: A short photoperiod alters brain metabolism and cold resistance in Drosophila melanogaster
Source: Sci Rep. 2025 Oct 7;15:35035. doi: 10.1038/s41598-025-22793-7 (PMC12504615; doi:10.1038/s41598-025-22793-7)
Supplement: Supplementary file 2 — Supplementary Material 2 [file 41598_2025_22793_MOESM2_ESM.xlsx]

## Sheet: Table S1
Table S1
Annotated lipid features found in the bodies of short-day (SD) and long-day (LD) flies. The metabolite ID consists of four pieces of information: (i) the first number is the retenton time; (ii) the second number after the underscore is the mass of the ion ('m/z') otr the neutral form ('n'), and the last sign indicates the ionisation mode ('+' = postive electrospray ionisation, '-' = negative elec…
Metabolite ID	Identified as	Mass-to-charge ratio (m/z)	Reten-tion time (min)	Anova (p)	Max Fold Change	Highest Mean in	Normalised peak area
							Short Day 1	Short Day 2	Short Day 3	Short Day 4	Short Day 5	Long Day 1	Long Day 2	Long Day 3	Long Day 4	Long Day 5
9.86_874.7865m/z+	TAG(52:3)	874.786	9.86218	0.119749	1.12241	LD flies	1.20636e+06	1.34788e+06	1.25056e+06	1.14922e+06	1.32314e+06	1.45628e+06	1.47567e+06	1.61584e+06	1.34387e+06	1.15387e+06
6.65_779.5472n+	PC(36:5)	780.554	6.65377	0.12544	1.23142	SD flies	605810	479367	458312	491696	534072	514520	256908	447743	495529	371711
7.52_687.5438m/z+	CerPE(36:2:2)	687.544	7.5152	0.133503	1.05581	LD flies	322021	302133	320926	333183	331828	317748	357259	327534	331641	365770
9.49_791.6988n+	TAG(46:2)	792.706	9.48668	0.192597	1.0955	LD flies	1.52505e+07	2.0464e+07	1.83626e+07	2.03732e+07	2.13546e+07	2.12339e+07	2.29672e+07	2.15557e+07	1.95409e+07	1.96562e+07
9.51_818.7225m/z+	TAG(48:3)	818.722	9.5083	0.192889	1.08457	LD flies	6.344e+06	7.52857e+06	6.86999e+06	6.81438e+06	8.0093e+06	8.09879e+06	8.09826e+06	8.26936e+06	7.44288e+06	6.66486e+06
9.68_819.7300n+	TAG(48:2)	820.737	9.68383	0.202605	1.08488	LD flies	1.38887e+07	1.81995e+07	1.55113e+07	1.72617e+07	1.83396e+07	1.83224e+07	1.92752e+07	1.91257e+07	1.69349e+07	1.66049e+07
9.70_845.7468n+	TAG(50:3)	846.754	9.70005	0.209163	1.09807	LD flies	3.41335e+06	4.02182e+06	3.64252e+06	3.42236e+06	4.0719e+06	4.12833e+06	4.34666e+06	4.65534e+06	3.88214e+06	3.3809e+06
9.31_789.6843n+	TAG(46:3)	790.692	9.30582	0.213023	1.12323	LD flies	4.04118e+06	4.09041e+06	4.90557e+06	4.39939e+06	6.10014e+06	5.16599e+06	5.77507e+06	5.89235e+06	4.44925e+06	5.15451e+06
9.68_768.7069m/z+	TAG(44:0)	768.707	9.68383	0.231994	1.13268	LD flies	1.10679e+06	1.57017e+06	1.08069e+06	1.81606e+06	1.52859e+06	1.51643e+06	1.69713e+06	1.58423e+06	1.44427e+06	1.80253e+06
9.86_796.7375m/z+	TAG(46:0)	796.738	9.86218	0.235569	1.13071	LD flies	427340	510393	438658	651752	641048	581640	629833	568521	524155	713929
6.53_753.5318n+	PC(34:4)	754.539	6.53488	0.245504	1.16129	SD flies	439488	344257	335131	382922	383666	380396	199278	339103	428114	276698
9.66_793.7147n+	TAG(46:1)	794.722	9.66222	0.250426	1.08585	LD flies	1.73814e+07	2.36502e+07	1.98887e+07	2.55649e+07	2.3671e+07	2.35513e+07	2.55185e+07	2.37583e+07	2.23703e+07	2.44149e+07
9.45_765.6828n+	TAG(44:1)	766.69	9.45427	0.258527	1.09822	LD flies	1.49927e+07	2.11916e+07	1.92527e+07	2.37059e+07	2.23083e+07	2.14242e+07	2.40123e+07	2.26245e+07	2.02359e+07	2.31192e+07
9.27_763.6680n+	TAG(44:2)	764.675	9.268	0.278496	1.10181	LD flies	8.57344e+06	1.04638e+07	1.1688e+07	1.22371e+07	1.38778e+07	1.217e+07	1.41498e+07	1.28587e+07	1.0909e+07	1.25399e+07
9.08_735.6371n+	TAG(42:2)	736.644	9.08425	0.320022	1.12296	LD flies	3.81131e+06	3.65771e+06	4.9241e+06	5.18053e+06	6.52511e+06	5.01842e+06	6.13942e+06	5.89711e+06	4.33952e+06	5.66748e+06
7.00_782.5692m/z+	PC(36:4)	782.569	7.0047	0.332131	1.08151	SD flies	4.25886e+06	3.92255e+06	3.77022e+06	3.69357e+06	4.18581e+06	3.97382e+06	2.65955e+06	3.96819e+06	4.1926e+06	3.54217e+06
9.25_737.6520n+	TAG(42:1)	738.659	9.24637	0.342896	1.09452	LD flies	1.2093e+07	1.55456e+07	1.55837e+07	1.92912e+07	2.0108e+07	1.70974e+07	1.99389e+07	1.85403e+07	1.55318e+07	1.93224e+07
9.84_847.7619n+	TAG(50:2)	848.769	9.84057	0.349443	1.06297	LD flies	9.81618e+06	1.25116e+07	1.03325e+07	1.12827e+07	1.23307e+07	1.2114e+07	1.26134e+07	1.3339e+07	1.07846e+07	1.09659e+07
9.24_711.6361n+	TAG(40:0)	712.643	9.23557	0.352941	1.0866	LD flies	1.18834e+07	1.49626e+07	1.35601e+07	1.94081e+07	1.80101e+07	1.62889e+07	1.84658e+07	1.62152e+07	1.52281e+07	1.83661e+07
9.01_692.5944n+	TAG(40:1)	710.628	9.014	0.358205	1.11025	LD flies	6.24204e+06	6.43713e+06	8.29544e+06	9.7674e+06	1.09891e+07	8.49714e+06	1.05372e+07	9.6159e+06	7.65595e+06	1.0026e+07
9.46_739.6679n+	TAG(42:0)	740.675	9.45967	0.370333	1.08271	LD flies	5.97794e+06	8.92134e+06	5.78912e+06	9.47995e+06	7.46651e+06	8.13917e+06	8.58339e+06	7.71324e+06	7.6861e+06	8.62562e+06
9.09_761.6532n+	TAG(44:3)	762.66	9.08967	0.3808	1.1238	LD flies	1.53784e+06	1.25627e+06	1.86945e+06	1.62666e+06	2.43668e+06	1.76e+06	2.14593e+06	2.35775e+06	1.47073e+06	2.07288e+06
9.52_844.7391m/z+	TAG(50:4)	844.739	9.51912	0.40078	1.08991	LD flies	1.57595e+06	1.38519e+06	1.31863e+06	1.16444e+06	1.47933e+06	1.5211e+06	1.28688e+06	1.82998e+06	1.66795e+06	1.24015e+06
7.46_764.5231m/z+	PE(38:6)	764.523	7.46117	0.404507	1.09107	LD flies	80867.5	117397	86626.7	96650.6	91387.2	117364	122057	103405	86126.3	87043.5
9.85_804.7196n+	TAG(48:1)	822.753	9.84598	0.405326	1.05348	LD flies	1.47114e+07	1.88961e+07	1.50265e+07	1.91923e+07	1.8782e+07	1.79962e+07	1.86987e+07	1.91519e+07	1.6476e+07	1.89175e+07
6.89_755.5460n+	PC(34:3)	756.553	6.89408	0.442742	1.0702	SD flies	5.50471e+06	5.16709e+06	4.9114e+06	5.28379e+06	5.52455e+06	5.59475e+06	3.31837e+06	5.22486e+06	6.12133e+06	4.40099e+06
6.73_704.5222m/z+	PE(33:1)	704.522	6.72655	0.469317	1.10404	SD flies	1.09051e+06	953813	621168	864854	820597	1.05984e+06	355507	719753	1.35449e+06	451338
9.33_815.7009n+	TAG(48:4)	816.708	9.32997	0.475429	1.08796	LD flies	1.27412e+06	1.01045e+06	1.32771e+06	1.08052e+06	1.73325e+06	1.27771e+06	1.43775e+06	1.7509e+06	1.099e+06	1.42595e+06
9.36_726.6613m/z+	TAG(41:0)	726.661	9.3624	0.477685	1.07296	LD flies	142209	114179	172869	203822	239603	196418	169180	173356	192660	204734
9.00_683.6053n+	TAG(38:0)	684.613	8.99778	0.526992	1.08367	LD flies	6.67937e+06	7.21096e+06	9.94428e+06	1.27956e+07	1.30797e+07	9.32131e+06	1.25883e+07	1.07375e+07	8.54134e+06	1.26809e+07
6.83_661.4684n+	PE(30:1)	662.476	6.82923	0.542711	1.12593	SD flies	174980	265884	103667	166693	151061	201801	72779.3	158305	245748	87205.4
7.69_786.6010m/z+	PC(36:2)	786.601	7.68527	0.550635	1.05395	SD flies	1.95657e+06	1.81374e+06	1.61589e+06	1.80066e+06	1.67337e+06	2.11782e+06	1.11578e+06	1.74214e+06	2.05752e+06	1.37343e+06
8.82_708.6140m/z+	TAG(40:2)	708.614	8.81692	0.565992	1.07889	LD flies	896302	632140	1.00289e+06	898261	1.17441e+06	815273	992237	1.31691e+06	827226	1.01556e+06
9.37_778.6915m/z+	TAG(45:2)	778.692	9.3732	0.568598	1.0497	LD flies	172746	135305	250928	205505	314275	217428	234914	231071	204514	244445
9.12_698.6300m/z+	TAG(39:0)	698.63	9.12208	0.589239	1.0446	LD flies	123132	78483.9	157269	162273	219454	151320	144560	160900	150670	166190
6.99_713.4996n+	PE(34:3)	714.507	6.98595	0.603572	1.05527	LD flies	1.59758e+06	1.59733e+06	1.35808e+06	1.64093e+06	1.48226e+06	1.80699e+06	1.2373e+06	1.69517e+06	1.87582e+06	1.48513e+06
9.14_724.6461m/z+	TAG(41:1)	724.646	9.1437	0.604266	1.04265	LD flies	231288	145743	315655	309035	426355	272696	304664	311241	271388	328994
9.36_752.6769m/z+	TAG(43:1)	752.677	9.3624	0.610768	1.04017	LD flies	156992	127036	245742	233051	332456	222997	220287	221906	209285	264796
8.11_745.5629n+	PE(36:1)	746.57	8.10932	0.622046	1.0426	SD flies	439450	416023	337992	410883	414176	512147	241469	464874	429417	288148
8.04_788.6170m/z+	PC(36:1)	788.617	8.04447	0.631013	1.04287	SD flies	238295	218493	178735	231148	200767	276850	123983	220556	244960	157212
6.78_729.5301n+	PC(32:2)	730.537	6.7806	0.636799	1.03609	SD flies	5.73728e+06	5.05276e+06	4.41061e+06	5.72042e+06	5.45777e+06	6.38325e+06	2.96201e+06	5.10426e+06	7.40326e+06	3.60721e+06
7.22_731.5453n+	PC (32:1)	732.553	7.22085	0.672576	1.02757	SD flies	5.4474e+06	5.33318e+06	4.79666e+06	5.72053e+06	5.21227e+06	5.81669e+06	3.87421e+06	5.1941e+06	6.41152e+06	4.50232e+06
7.32_758.5686m/z+	PC(34:2)	758.569	7.31813	0.741233	1.01672	SD flies	7.15288e+06	6.63191e+06	6.41918e+06	7.12634e+06	7.46824e+06	7.77527e+06	4.50335e+06	7.56722e+06	8.59728e+06	5.78331e+06
7.66_760.5844m/z+	PC(34:1)	760.584	7.65572	0.748423	1.01621	SD flies	2.60374e+06	2.2633e+06	2.09306e+06	2.39462e+06	2.32552e+06	2.73055e+06	1.4493e+06	2.40634e+06	2.92499e+06	1.9827e+06
8.76_664.5639n+	TAG(38:1)	682.598	8.75748	0.768159	1.03276	LD flies	2.16069e+06	1.59019e+06	2.83132e+06	2.62817e+06	3.01666e+06	1.98954e+06	2.69138e+06	3.07317e+06	2.10518e+06	2.76835e+06
9.57_780.7075m/z+	TAG(45:1)	780.707	9.56775	0.77527	1.012	LD flies	539478	499399	734783	720546	936870	662400	646828	689092	680187	793726
8.72_638.5480n+	TAG(36:0)	656.582	8.71965	0.776965	1.03969	SD flies	2.22472e+06	1.87813e+06	3.16114e+06	2.83059e+06	2.91009e+06	1.85655e+06	2.95209e+06	2.75928e+06	1.97189e+06	2.96847e+06
7.09_740.5223m/z+	PE(36:4)	740.522	7.09117	0.789942	1.02376	LD flies	3.35431e+06	3.29427e+06	3.13405e+06	3.41351e+06	3.47166e+06	3.66569e+06	2.68506e+06	3.64821e+06	3.67162e+06	3.39321e+06
10.16_877.8108n+	TAG(52:1)	878.818	10.1619	0.796527	1.03959	LD flies	607827	547647	565234	610937	590057	539064	521672	737788	497079	741781
9.58_806.7237m/z+	TAG(47:2)	806.724	9.57857	0.812989	1.00182	LD flies	299642	232430	373172	302139	467509	331157	323124	353617	326134	343905
6.75_738.5074m/z+	PE(36:5)	738.507	6.74817	0.813369	1.00953	SD flies	412167	374272	369471	418638	413178	479745	286541	399808	409246	393633
10.01_858.7672n+	TAG(52:2)	876.801	10.0052	0.860455	1.01733	LD flies	3.18575e+06	3.47596e+06	3.00784e+06	2.88693e+06	3.3787e+06	3.18122e+06	3.20515e+06	3.97405e+06	2.76223e+06	3.08871e+06
10.15_904.8341m/z+	TAG(54:2)	904.834	10.1511	0.860945	1.00261	SD flies	752670	727173	733520	712737	709450	633993	622854	871899	650931	846426
7.73_718.5378m/z+	PE(34:1)	718.538	7.7285	0.862035	1.01842	LD flies	3.13568e+06	3.35956e+06	2.97526e+06	3.34357e+06	3.34664e+06	3.56921e+06	2.64415e+06	3.46814e+06	3.71574e+06	3.06119e+06
7.31_690.5064m/z+	PE(32:1)	690.506	7.31273	0.86245	1.00173	LD flies	2.02601e+06	2.33256e+06	1.63243e+06	2.38409e+06	2.20336e+06	2.56192e+06	1.35469e+06	2.26337e+06	2.8396e+06	1.57713e+06
10.01_849.7778n+	TAG(50:1)	850.785	10.0106	0.881037	1.01655	LD flies	5.04058e+06	5.30795e+06	4.41914e+06	5.29134e+06	5.80665e+06	4.91419e+06	4.83168e+06	6.23298e+06	4.43239e+06	5.88246e+06
7.40_716.5229m/z+	PE(34:2)	716.523	7.40172	0.936281	1.0196	LD flies	3.94622e+06	4.08131e+06	3.43649e+06	4.20157e+06	4.05063e+06	4.5796e+06	3.04402e+06	4.10248e+06	4.84579e+06	3.53081e+06
6.88_688.4908m/z+	PE(32:2)	688.491	6.87787	0.941925	1.04278	LD flies	1.1292e+06	1.08744e+06	786607	1.1784e+06	1.01722e+06	1.3725e+06	599167	1.16165e+06	1.57376e+06	714178
7.77_744.5550m/z+	PE(36:2)	744.555	7.76633	0.945318	1.00059	SD flies	3.35462e+06	3.48973e+06	3.29126e+06	3.60441e+06	3.50318e+06	3.74409e+06	3.02011e+06	3.47355e+06	3.66443e+06	3.3309e+06
6.64_712.4919m/z+	PE(34:4)	712.492	6.63755	0.960193	1.02914	LD flies	138952	112787	116667	131305	118159	152808	82129.8	134640	153118	113178
10.01_901.8113n+	TAG(54:3)	902.819	10.0052	0.961399	1.01309	SD flies	968152	1.03634e+06	784572	629989	653248	818170	601120	1.01494e+06	808157	777295
9.75_808.7388m/z+	TAG(47:1)	808.739	9.7541	0.974771	1.0119	SD flies	595143	499864	700621	689600	885461	683793	582096	678056	654239	732881
7.44_742.5402m/z+	PE(36:3)	742.54	7.43955	0.985586	1.00264	LD flies	5.47826e+06	5.66556e+06	5.18798e+06	5.76203e+06	5.56907e+06	6.18073e+06	4.69832e+06	5.56576e+06	5.86905e+06	5.42195e+06
7.05_659.5124m/z+		659.512	7.04793	0.00812631	1.18701	LD flies	136934	122110	134853	146348	142530	150228	180710	162334	147648	169537
2.76_478.2939m/z+		478.294	2.75638	0.610139	1.96134	LD flies	58643.2	65905.5	315714	194136	248910	65298.6	918609	224808	52498.9	471254
2.66_519.3331n+		520.34	2.66197	0.653819	1.86363	LD flies	138445	135429	835656	440091	588873	147783	2.05513e+06	488109	112754	1.18159e+06
3.28_521.3489n+		522.356	3.27772	0.697542	1.65057	LD flies	111765	122355	670240	429681	449220	139085	1.38833e+06	399774	90209.3	926001
3.38_479.3019n+		480.309	3.38292	0.701758	1.6339	LD flies	81979.9	136686	487403	377960	389488	148570	1.1278e+06	361532	64875	704797
3.38_339.2903m/z+		339.29	3.38292	0.72245	1.53845	LD flies	70954.4	88062.2	288861	209459	212740	83004.4	611712	202718	53687.6	387445
2.41_493.3175n+		494.325	2.40798	0.763173	1.51784	LD flies	127653	196836	882368	656357	647264	185998	1.68727e+06	507643	123126	1.30647e+06
5.42_370.3091n+		371.316	5.42483	0.315704	1.36443	SD flies	72013.2	182016	78411	104713	140557	118701	95387.1	13261.5	121374	74683.5
2.51_452.2777m/z+		452.278	2.50525	0.841974	1.33452	LD flies	44697.6	86130.7	268331	218824	230634	71565	465897	175685	42855.7	376495
2.51_311.2591m/z+		311.259	2.50525	0.819877	1.32784	LD flies	39571.1	78267.5	226153	185161	190098	63990.5	387125	151297	40247.1	312388
5.68_744.5404n+		745.548	5.68135	0.330028	1.30826	SD flies	268986	253948	246362	302211	107217	290888	228225	70275	120499	191099
3.38_996.6055m/z+		996.606	3.37752	0.0981484	1.29288	SD flies	141358	93669.7	113846	83711.2	88586.9	58805.7	73525	104507	90652.7	75618.3
2.74_882.5719m/z+		882.572	2.74017	0.289137	1.22232	SD flies	157527	83748.7	141262	80770.7	107020	73685.9	91577.2	101550	116292	83491.9
6.27_422.2478m/z+		422.248	6.27295	0.170403	1.20587	SD flies	527328	500305	470822	388333	474670	434012	322203	423381	532558	246150
5.90_568.4574m/z+		568.457	5.89752	0.106909	1.1969	SD flies	170097	118709	157219	112517	118286	111243	123316	114974	117234	98716.8
9.55_895.7643n+		896.772	9.54613	0.277583	1.19476	SD flies	309347	240674	231239	173196	194330	148068	219013	185198	131508	277733
9.72_898.7873m/z+		898.787	9.71628	0.212277	1.18836	SD flies	269035	222352	185578	161888	154718	155316	172128	174924	141716	192001
6.74_524.3312m/z+		524.331	6.73737	0.128307	1.18099	SD flies	209856	228688	232865	168927	197663	180842	161703	207892	198641	129847
9.76_700.6265m/z+		700.626	9.76492	0.134658	1.18041	LD flies	98750.8	157085	108998	134309	117018	157089	151159	136255	166614	116206
5.14_742.5248n+		765.514	5.13587	0.470186	1.16137	SD flies	210768	177578	262332	231659	116594	207923	230264	122580	77076.1	222286
8.84_734.6310m/z+		734.631	8.83853	0.510363	1.14426	LD flies	205573	116171	201236	148441	247432	158361	222488	301561	140809	228191
3.64_583.3730m/z+		583.373	3.64232	0.248867	1.13953	SD flies	148366	100056	120669	94843.3	102576	91081.6	91685.2	109515	116789	88071
5.21_540.4264m/z+		540.426	5.20613	0.270109	1.13746	SD flies	317047	214368	322565	214947	263474	211422	237356	258027	251338	213236
9.19_1004.7283m/z+		1004.73	9.18693	0.372509	1.136	LD flies	156795	75940.5	121212	78279.9	45372.9	99779.7	100719	99160.2	133903	108991
7.81_728.5598m/z+		728.56	7.80955	0.249199	1.13292	LD flies	726515	822984	705008	781541	723670	1.15679e+06	858381	753891	735375	755023
8.37_594.5235n+		612.557	8.36585	0.30399	1.12927	LD flies	112403	125421	106234	112459	146386	140132	108311	159840	110967	161588
9.96_700.6245m/z+		700.625	9.95947	0.116593	1.12842	LD flies	450088	638397	479027	581036	561222	618311	643799	608037	647872	539728
7.60_538.4598n+		556.494	7.60167	0.353283	1.12778	LD flies	159722	197815	204008	253206	292759	244068	238499	254613	193600	318250
7.63_564.4759n+		582.51	7.6287	0.435855	1.12686	LD flies	81351.8	98080.9	109371	145511	166102	122684	147458	127384	99443.7	179618
9.21_717.6002m/z+		717.6	9.21395	0.287606	1.12547	LD flies	92480.3	160654	90271	134255	95412.5	138499	133109	115683	142505	115181
15.06_721.5077m/z+		721.508	15.0583	0.245836	1.12185	LD flies	3.60386e+06	5.79061e+06	3.91747e+06	5.60821e+06	5.3079e+06	5.77379e+06	5.98264e+06	5.31464e+06	5.22561e+06	4.88365e+06
6.35_652.4339n+		670.469	6.35113	0.31907	1.11585	SD flies	188787	123010	165843	133513	123635	132486	145616	124370	132484	123548
9.45_495.4395m/z+		495.439	9.44887	0.232174	1.11584	LD flies	86257.4	129605	89806.5	140317	106555	122819	126912	116211	120268	130337
2.37_713.4234m/z+		713.423	2.37015	0.361101	1.11546	SD flies	359342	266060	285936	231059	243642	197186	230216	311865	285922	217385
7.56_495.4408m/z+		495.441	7.56385	0.439978	1.11455	SD flies	127050	184608	104626	160621	153411	149608	112761	104807	144703	143377
9.75_683.6016m/z+		683.602	9.7487	0.216189	1.11315	LD flies	201265	273249	212843	267849	249095	288864	266024	249317	308244	228121
9.07_751.6571m/z+		751.657	9.07345	0.29584	1.11036	LD flies	560946	608064	757232	848707	962688	790471	906078	860339	722020	871201
6.36_440.4095m/z+		440.409	6.35653	0.456359	1.10998	SD flies	878269	560175	792893	550023	535918	575906	633501	601918	591740	585540
7.16_1194.8238m/z+		1194.82	7.16142	0.119838	1.10906	LD flies	161653	166191	167202	175681	174031	208698	211172	185193	172291	159530
5.29_381.2984m/z+		381.298	5.28718	0.387718	1.10825	LD flies	85723	76504.4	92324	105160	100242	121217	106499	107710	101992	72326
10.26_958.8822m/z+		958.882	10.2646	0.547432	1.10758	LD flies	142760	147625	137798	174636	180589	142622	167362	247009	125612	185080
8.03_610.5417m/z+		610.542	8.02825	0.508139	1.10434	LD flies	108314	103558	131936	138367	165334	129247	148802	152227	99192.7	185599
9.52_859.7519m/z+		859.752	9.51912	0.14885	1.10369	LD flies	440107	516736	474147	440787	508848	551786	525738	575345	542086	432523
8.98_689.5688m/z+		689.569	8.98445	0.251606	1.10303	LD flies	151616	206023	184577	244130	225283	226714	247829	222033	210722	208558
9.00_439.3779m/z+		439.378	8.99778	0.466001	1.10199	LD flies	66079.3	69556.7	100876	122137	131624	94349	129822	109871	84840.1	121394
9.10_787.6700n+		788.677	9.10047	0.602941	1.10163	LD flies	547361	380377	632335	470476	843789	517706	693031	839568	404666	711498
9.59_682.5932n+		700.627	9.58937	0.229359	1.10081	LD flies	605469	851110	668188	738387	671400	820489	739860	796557	875573	658385
3.50_531.2751m/z+		531.275	3.49642	0.264909	1.10031	SD flies	151375	118803	113707	106087	113175	101766	111238	124663	114559	95934.5
10.30_906.8502m/z+		906.85	10.2971	0.301736	1.09668	SD flies	181854	184634	173699	159235	138210	139436	129973	184903	137365	172110
5.91_675.6767m/z+		675.677	5.90833	0.629825	1.09594	LD flies	175999	62794.4	175083	82653	340965	149388	79539.5	188843	283149	216923
9.00_467.4087m/z+		467.409	8.99778	0.463048	1.09164	LD flies	140756	143264	200171	244192	269240	193837	248855	225741	177959	242656
9.24_467.4090m/z+		467.409	9.23557	0.313588	1.09115	LD flies	153520	192624	175896	239987	234180	216635	233230	202431	198487	236224
7.62_311.2590m/z+		311.259	7.62328	0.539551	1.08624	LD flies	88768.7	105597	114297	137067	152960	131809	137430	113758	98607.5	168719
8.59_680.5817m/z+		680.582	8.59282	0.534386	1.08433	LD flies	97770.3	74460.7	106979	95849.2	110189	84359.3	112389	136059	85361.1	107999
8.94_607.5659m/z+		607.566	8.93582	0.557482	1.08372	LD flies	152367	293981	163770	158580	143842	267962	153618	207012	193904	166445
3.50_589.3283m/z+		589.328	3.49642	0.384186	1.08334	SD flies	167828	137388	162094	118081	136060	113084	135763	145276	151514	120312
9.04_699.6023m/z+		699.602	9.03562	0.221262	1.08317	LD flies	460942	577440	533020	604970	623683	665146	601121	609454	613430	543786
8.01_566.4913n+		584.525	8.00663	0.574413	1.08199	LD flies	284418	333447	301463	349255	402227	371291	344532	333452	268503	490030
7.31_387.3984m/z+		387.398	7.30732	0.594288	1.07832	SD flies	619957	938618	760879	829340	409913	733228	1.04522e+06	300531	304991	916266
9.34_824.6905n+		842.724	9.33537	0.542817	1.07756	LD flies	616838	450416	443409	430142	476571	561195	388680	603754	598722	452506
7.60_521.4565m/z+		521.457	7.60167	0.553439	1.07725	LD flies	78163	96299.3	95935	131402	144983	116102	117140	109740	92390.9	153648
7.31_405.4089m/z+		405.409	7.30732	0.596691	1.0771	SD flies	1.80927e+06	2.72668e+06	2.21749e+06	2.44611e+06	1.24876e+06	2.17721e+06	3.01488e+06	915917	935773	2.65662e+06
9.18_946.6739m/z+		946.674	9.18153	0.500553	1.07678	LD flies	352469	140070	297013	161249	116836	195755	210763	209233	278516	255344
8.75_723.6255m/z+		723.626	8.74667	0.527821	1.07586	LD flies	208377	178548	281195	285479	318559	227323	294077	326802	231394	289070
10.40_960.8935m/z+		960.893	10.3969	0.609847	1.07546	LD flies	277034	347338	269146	379189	324213	304877	295288	480366	284198	352694
10.09_834.7912m/z+		834.791	10.0863	0.525762	1.07475	LD flies	106915	71005.2	135883	102911	137734	108714	134735	101864	109092	141486
9.87_900.8039m/z+		900.804	9.873	0.616162	1.0736	SD flies	298408	307519	221813	209455	189071	233782	201125	255283	217467	234539
8.65_579.5349m/z+		579.535	8.65227	0.480888	1.07051	LD flies	329420	523750	352079	389063	370234	513979	370886	438207	407269	372723
10.23_918.8503m/z+		918.85	10.2322	0.564627	1.07016	LD flies	150210	74158.3	170083	155358	205372	188068	158951	142934	134541	183672
8.01_728.5602m/z+		728.56	8.01205	0.38768	1.06991	SD flies	118515	130010	114189	111574	98912.4	120793	84176.3	108130	118801	103846
14.79_353.2669m/z+		353.267	14.7855	0.383234	1.06865	LD flies	254387	379144	263089	348080	335648	350145	367176	330499	324225	316787
8.29_680.4805m/z+		680.481	8.29307	0.283335	1.06485	LD flies	496492	658519	516497	589693	565487	637545	600769	620543	611566	539573
7.31_464.4230n+		465.43	7.30732	0.608493	1.06277	SD flies	743843	1.2497e+06	983543	1.11533e+06	490141	932720	1.49206e+06	350535	323975	1.21261e+06
7.79_721.5068m/z+		721.507	7.79335	0.304859	1.06185	LD flies	8.39506e+06	1.06923e+07	8.45037e+06	9.6043e+06	9.24336e+06	9.90967e+06	1.0679e+07	1.03627e+07	9.52213e+06	8.78097e+06
7.73_844.6553m/z+		844.655	7.7339	0.544832	1.06131	SD flies	192281	148687	152227	167407	158386	218293	55664.8	172598	206785	118340
9.54_870.7560m/z+		870.756	9.54073	0.548776	1.05792	LD flies	266732	189116	159702	136780	155654	176643	172144	227982	201311	182492
7.23_661.5280m/z+		661.528	7.23167	0.167559	1.05773	LD flies	195217	212369	200168	201590	198674	238996	212702	212893	206027	195597
8.78_647.4578m/z+		647.458	8.7791	0.431056	1.05708	SD flies	9.87435e+06	9.264e+06	9.12911e+06	7.875e+06	8.31268e+06	7.49843e+06	7.83217e+06	9.38764e+06	9.87087e+06	7.46551e+06
10.13_930.8507m/z+		930.851	10.1295	0.742388	1.05696	LD flies	185512	199091	208835	243904	250594	180744	252286	276411	169022	271436
8.01_549.4881m/z+		549.488	8.01205	0.725965	1.05529	LD flies	114165	125132	121146	133351	152894	140231	133154	128425	98698.9	181935
8.42_627.5438n+		628.551	8.41988	0.981572	1.05256	SD flies	101972	294369	145340	121919	103119	196765	98261.2	123831	134574	174999
7.36_783.5774n+		784.585	7.35848	0.493992	1.0516	SD flies	4.39667e+06	4.55624e+06	3.86541e+06	4.17278e+06	4.20482e+06	4.65403e+06	3.0069e+06	4.29456e+06	4.51985e+06	3.68055e+06
6.78_788.5893m/z+		788.589	6.7806	0.587042	1.05049	SD flies	480731	475921	352682	530292	507110	622259	193899	451402	663268	303122
9.06_853.6836m/z+		853.684	9.06263	0.415378	1.04935	SD flies	154107	186299	181120	159613	163769	158214	150480	142124	179552	174803
9.85_863.7824m/z+		863.782	9.84598	0.441218	1.0483	LD flies	1.43951e+06	1.75062e+06	1.45001e+06	1.89237e+06	1.84024e+06	1.72438e+06	1.76385e+06	1.85875e+06	1.59442e+06	1.83573e+06
7.26_816.6239m/z+		816.624	7.25868	0.918408	1.04735	LD flies	376031	352221	336075	411747	485347	469055	192531	526840	577123	288739
9.71_871.7645n+		872.772	9.71088	0.580038	1.04715	LD flies	491298	423942	388849	313309	403853	400767	427566	508518	399006	380701
8.34_731.5824n+		732.59	8.34423	0.703794	1.047	LD flies	140196	124982	122474	122814	114626	171067	107623	133769	129208	112806
8.30_167.0713m/z+		167.071	8.29847	0.501224	1.04562	LD flies	206628	297198	230069	273314	266266	287447	264337	267683	274738	237368
5.91_360.3243m/z+		360.324	5.90833	0.674993	1.04543	LD flies	107946	74877.1	107476	80274.8	155285	113363	86774.6	116615	137186	95806.5
8.29_589.5305m/z+		589.531	8.29307	0.559208	1.04508	LD flies	74272.4	116999	89875.4	107302	106350	114137	104800	104812	102405	90949.6
7.66_818.6400m/z+		818.64	7.65572	0.601575	1.04479	SD flies	171972	109006	117305	124820	127639	163026	41924	140486	185802	91606.8
10.09_864.8017m/z+		864.802	10.0863	0.814413	1.04331	SD flies	179556	113418	194356	208634	202081	157663	155892	175723	142867	228621
5.90_320.3087n+		338.342	5.90293	0.602809	1.0428	LD flies	1.59578e+06	1.39029e+06	1.61087e+06	1.44151e+06	2.15947e+06	1.8118e+06	1.4949e+06	1.73968e+06	1.95075e+06	1.55166e+06
7.62_700.5282m/z+		700.528	7.62328	0.487601	1.04202	LD flies	134429	129012	114776	121730	116752	123388	125473	136335	145371	112044
8.29_149.0604m/z+		149.06	8.29307	0.527288	1.042	LD flies	109392	158866	120437	145003	142559	149449	139822	143918	144934	126534
8.30_419.3518m/z+		419.352	8.29847	0.527354	1.04198	LD flies	1.19706e+06	1.73356e+06	1.33904e+06	1.58242e+06	1.54035e+06	1.66367e+06	1.51997e+06	1.55071e+06	1.58566e+06	1.38279e+06
7.68_689.5589m/z+		689.559	7.67987	0.531236	1.04176	LD flies	549888	577213	515438	574592	532467	656382	520260	561131	624484	502156
8.72_439.3779m/z+		439.378	8.71965	0.828032	1.04103	SD flies	98221.9	68123.8	131967	113456	124441	74273.8	116068	121173	82817.2	120744
8.30_475.4142m/z+		475.414	8.29847	0.554784	1.03949	LD flies	1.48157e+06	2.15517e+06	1.68307e+06	2.00037e+06	1.92344e+06	2.08567e+06	1.87943e+06	1.92444e+06	1.9925e+06	1.72661e+06
9.93_836.7701m/z+		836.77	9.93245	0.788444	1.03934	SD flies	367156	286271	402737	430249	496173	392485	293218	394729	371682	455426
10.17_852.8019m/z+		852.802	10.1728	0.782626	1.0386	LD flies	92424.3	166930	86140.9	88735.5	78089.5	134025	69789.9	89055.7	121377	117848
10.27_932.8654m/z+		932.865	10.27	0.823792	1.03705	LD flies	495441	539399	499993	691523	600531	485964	564743	747440	453783	679679
6.89_814.6082m/z+		814.608	6.89408	0.634534	1.03698	SD flies	468486	443479	423549	476569	486897	508845	243326	499044	561645	404136
7.00_840.6243m/z+		840.624	7.0047	0.651497	1.03529	SD flies	462838	412489	402109	393126	448927	455460	240336	477026	478181	396230
8.30_530.4702n+		548.504	8.29847	0.611558	1.03322	LD flies	3.20429e+06	4.65565e+06	3.67893e+06	4.27127e+06	4.17386e+06	4.5187e+06	3.99217e+06	4.13825e+06	4.29437e+06	3.70439e+06
6.41_737.5080m/z+		737.508	6.41058	0.71947	1.03113	SD flies	166292	118203	139676	128021	128687	127839	126246	155149	139920	111166
4.81_406.2531m/z+		406.253	4.8145	0.713023	1.03038	LD flies	3.43206e+06	3.20923e+06	3.36356e+06	3.56772e+06	3.51363e+06	3.71646e+06	3.44195e+06	3.77179e+06	3.88248e+06	2.79262e+06
7.57_285.2436m/z+		285.244	7.56925	0.880896	1.03001	SD flies	140431	208162	130774	188663	203525	185371	154411	141761	173894	190721
6.96_468.4408m/z+		468.441	6.96433	0.765934	1.02743	SD flies	280752	265777	297902	227303	214912	241404	302333	256195	235924	216436
9.76_834.7549m/z+		834.755	9.75952	0.923665	1.02719	SD flies	265053	187067	288742	243611	342413	259301	227390	290351	247305	267417
7.67_571.4807n+		572.488	7.66905	0.721535	1.02505	LD flies	406162	654000	481913	558824	536145	552315	623713	482229	535432	509404
8.72_697.6087m/z+		697.609	8.71965	0.90661	1.02431	SD flies	235132	213066	338105	319448	313659	239386	287976	309654	247671	301032
7.37_842.6401m/z+		842.64	7.3693	0.710288	1.02421	SD flies	407038	428505	348404	399473	430642	461361	243009	451766	474629	335683
9.40_880.7204m/z+		880.72	9.40022	0.796685	1.02344	LD flies	118613	97518.6	132818	127610	127467	131947	99094	118241	141297	127606
2.40_398.3271m/z+		398.327	2.39717	0.752126	1.02288	SD flies	86832.1	66628.5	118222	113221	123080	58379.2	126677	84526	64890.4	162147
9.94_379.3367m/z+		379.337	9.94325	0.769729	1.02203	SD flies	108494	125252	133620	119729	146844	120943	147343	105228	118094	128663
8.07_717.5905m/z+		717.59	8.06608	0.766076	1.0208	SD flies	141326	140578	110592	131791	115273	155356	95321.1	131653	142024	102177
10.01_917.8318m/z+		917.832	10.0052	0.868811	1.02068	LD flies	208909	196340	201186	190612	237944	201788	211172	265556	171770	206107
7.08_467.4093m/z+		467.409	7.08035	0.845225	1.02057	SD flies	111608	151199	108537	145364	144443	153711	116282	107328	148053	122454
8.07_729.5676n+		730.575	8.06608	0.897611	1.01717	LD flies	453223	487456	448708	430812	405987	561420	386927	470634	448028	397408
7.22_790.6072m/z+		790.607	7.22085	0.784647	1.01504	SD flies	313119	348704	295415	355235	313269	362527	243337	339797	366817	289178
7.94_702.5436m/z+		702.544	7.93925	0.827778	1.01276	LD flies	216183	253123	223327	218604	187215	240928	233696	224375	190673	222796
8.51_654.5676m/z+		654.568	8.51175	0.953229	1.00751	LD flies	111806	83999.7	155928	126272	141557	87055.2	155368	158475	81556.7	141763
9.93_862.7868m/z+		862.787	9.93245	0.938203	1.00653	SD flies	146605	89750	161812	146945	172996	131945	130402	154706	124930	171465
6.38_575.5031m/z+		575.503	6.38357	0.902361	1.00514	SD flies	52275.6	199649	74857.1	251165	208867	205405	186807	77731	74320.6	238522
7.80_662.4454n+		663.453	7.79875	0.949012	1.00277	SD flies	1.20057e+07	1.41704e+07	1.27001e+07	1.25304e+07	1.25109e+07	1.22817e+07	1.33231e+07	1.30879e+07	1.3335e+07	1.17134e+07
9.07_794.6227n+		812.656	9.06805	0.992544	1.00265	SD flies	869222	730360	997432	821116	972271	782602	848129	881668	832832	1.03356e+06
