# Supplementary material for: A short photoperiod alters brain metabolism and cold resistance in Drosophila melanogaster
Source: Sci Rep. 2025 Oct 7;15:35035. doi: 10.1038/s41598-025-22793-7 (PMC12504615; doi:10.1038/s41598-025-22793-7)
Supplement: Supplementary file 3 — Supplementary Material 3 [file 41598_2025_22793_MOESM3_ESM.xlsx]

## Sheet: Table S3
Table S3
Annotated lipid features found in the brains of short-day (SD) and long-day (LD) flies. The metabolite ID consists of four pieces of information: (i) the first number is the retention time; (ii) the second number after the underscore is the mass of the ion ('m/z') or the neutral form ('n'), and the last sign indicates the ionisation mode ('+' = positive electrospray ionisation, '-' = negative ele…
Metabolite ID	Identified as	Mass-to-charge ratio (m/z)	Reten-tion time (min)	Anova (p)	Max Fold Change	Highest Mean in	Normalised peak area
							Short Day 1	Short Day 2	Short Day 3	Short Day 4	Short Day 5	Short Day 6	Long Day 1	Long Day 2	Long Day 3	Long Day 4	Long Day 5	Long Day 6
7.34_706.5362m/z+	PC(30:0)	706.536	7.33665	0.00308449	1.99895	SD flies	14748.7	17244.4	17206.5	19508.8	15552.4	22306.9	9444.49	9862.46	7440.83	8718.84	4999.44	12845.7
7.08_688.4943m/z+	PE(32:2)	688.494	7.08013	0.000195642	1.99528	SD flies	31150.3	30080.3	29264.1	25823.9	32809.2	17902.4	13332.3	10935.9	12667.8	14291.3	13795.9	18689.6
9.22_762.6600m/z+	TAG(44:3)	762.66	9.22473	0.00605572	1.96024	SD flies	23471	33058.2	19813.3	23628.5	23850.9	12747.3	10174.6	6695.89	15422.4	11280.8	17560.6	8535.39
6.72_754.5377m/z+	PC(34:4)	754.538	6.71553	0.0104753	1.82283	SD flies	44958	55708.2	70938.3	62774.9	63792.9	54749.8	30586.7	30051.8	15648.7	39684.7	33760.2	43879.6
6.59_736.4915m/z+	PE(36:6)	736.491	6.5887	0.000534057	1.81295	SD flies	52880.9	64299.2	74046.6	69674.8	62169.1	45903.8	27874	41961.5	24407	33928.8	26056.6	49293.3
9.64_844.7395m/z+	TAG(50:4)	844.739	9.63798	0.000499174	1.79373	SD flies	57193.4	81138.8	47585.5	60631.5	66101.3	53260.3	34715.9	29944.3	50896.5	26387.9	38941.3	23107.9
7.39_732.5541m/z+	PC(32:1)	732.554	7.3853	0.000151579	1.61517	SD flies	400261	426073	484416	440971	422029	390430	274070	238608	179848	299885	292502	302649
7.48_690.5073m/z+	PE(32:1)	690.507	7.48257	0.00274323	1.60464	SD flies	140579	128007	143544	116785	170957	106534	119308	49115.4	64344.8	74255.4	100184	95338.5
7.77_734.5696m/z+	PC(32:0)	734.57	7.77152	0.000536499	1.59075	SD flies	183293	184248	205543	189685	167647	161039	103238	138811	77993.7	122369	106956	136757
9.45_816.7084m/z+	TAG(48:4)	816.708	9.44883	0.00175667	1.58818	SD flies	18950.3	41737.7	17359	26299.7	33208.5	23402.2	18938.9	10237.6	28620.8	6715.98	25782.9	11051.2
9.43_789.6852n+	TAG(46:3)	790.693	9.42722	0.00196131	1.53905	SD flies	386155	524691	312737	325888	403419	302255	301418	136079	333728	184791	298345	210925
6.94_738.5071m/z+	PE(36:5)	738.507	6.9425	0.00073309	1.53469	SD flies	350950	367186	405404	356094	347183	285431	208215	268889	186844	213753	205694	292942
7.69_687.5433m/z+	CerPE(36:2:2)	687.543	7.68505	0.000511922	1.52279	SD flies	54674.7	70421.7	64675	53150.1	57751.2	59607.4	38475.1	46740.7	19150.1	46959.8	39202.1	46064.7
9.80_845.7478n+	TAG(50:3)	846.755	9.79723	0.00415443	1.47889	SD flies	356046	551530	339825	355580	427062	306143	240834	256032	310201	236084	307971	228564
7.17_756.5541m/z+	PC(34:3)	756.554	7.1666	0.00264017	1.47184	SD flies	702074	775058	937151	821851	862390	776364	568430	555179	369269	593253	559303	666674
7.48_758.5700m/z+	PC(34:2)	758.57	7.48257	0.00168191	1.46076	SD flies	1.52841e+06	1.6071e+06	1.98072e+06	1.7567e+06	1.70237e+06	1.51514e+06	1.11301e+06	1.12395e+06	808057	1.30334e+06	1.24841e+06	1.3109e+06
9.39_763.6694n+	TAG(44:2)	764.677	9.38938	0.00564196	1.42372	SD flies	1.27093e+06	1.63844e+06	1.0935e+06	954853	1.17543e+06	910127	984936	551054	987023	643049	1.02508e+06	755932
8.15_762.6009m/z+	PC(34:0)	762.601	8.15235	0.00876881	1.41907	SD flies	127704	148154	160892	155396	141345	136020	108598	127791	65013	106233	85405.1	119693
9.61_817.7164n+	TAG(48:3)	818.724	9.60555	0.00329629	1.41256	SD flies	707759	894522	602653	555253	668331	518106	534275	325148	640766	355541	554907	383324
7.80_760.5855m/z+	PC(34:1)	760.586	7.80395	0.00125003	1.40808	SD flies	1.56371e+06	1.74143e+06	1.93316e+06	1.87019e+06	1.78848e+06	1.56589e+06	1.20692e+06	1.17556e+06	950537	1.34148e+06	1.31437e+06	1.44171e+06
9.79_819.7319n+	TAG(48:2)	820.739	9.78642	0.00762264	1.40534	SD flies	2.15826e+06	2.85719e+06	1.90421e+06	1.62215e+06	2.01578e+06	1.4757e+06	1.63269e+06	1.07828e+06	1.66493e+06	1.21101e+06	1.78957e+06	1.18604e+06
7.57_716.5230m/z+	PE(34:2)	716.523	7.57443	0.000224181	1.39272	SD flies	870976	872202	940278	851971	887296	793577	626818	640771	504502	636052	668088	669174
9.60_791.7007n+	TAG(46:2)	792.708	9.60015	0.00767579	1.38606	SD flies	2.62687e+06	3.31763e+06	2.25751e+06	1.90214e+06	2.2821e+06	1.777e+06	2.01329e+06	1.21072e+06	2.02626e+06	1.36574e+06	2.10862e+06	1.49369e+06
7.20_782.5701m/z+	PC(36:4)	782.57	7.20443	0.00312911	1.37705	SD flies	960876	1.10872e+06	1.28145e+06	1.16761e+06	1.20152e+06	1.06849e+06	823747	828750	574272	875437	848737	978935
7.30_740.5231m/z+	PE(36:4)	740.523	7.3017	0.000575123	1.37122	SD flies	961787	1.02283e+06	1.12961e+06	1.02962e+06	986189	884791	698610	769475	612976	732164	734123	839142
8.87_655.5754n+	TAG(36:0)	656.583	8.86552	0.0422844	1.37114	SD flies	118685	128992	107778	105494	123085	116637	61230.3	130478	73564.4	50288	109332	86122.9
6.83_780.5542m/z+	PC(36:5)	780.554	6.83442	0.00839989	1.36948	SD flies	239193	284459	342265	318535	326743	279103	218687	243431	142027	225954	212826	264354
9.13_683.6066n+	TAG(38:0)	684.614	9.13285	0.00280379	1.35774	SD flies	840507	1.07921e+06	754043	701556	821704	679140	654945	493580	673937	456500	737539	574867
9.78_793.7164n+	TAG(46:1)	794.724	9.78102	0.0193473	1.35559	SD flies	3.47239e+06	4.43578e+06	3.02607e+06	2.46612e+06	3.09997e+06	2.19297e+06	2.72032e+06	1.74335e+06	2.4432e+06	1.92822e+06	3.02973e+06	1.925e+06
9.96_821.7474n+	TAG(48:1)	822.755	9.95935	0.030818	1.34352	SD flies	1.32268e+06	1.92351e+06	1.24464e+06	917362	1.2938e+06	841955	980204	799653	979502	802208	1.29168e+06	761813
7.27_714.5073m/z+	PE(34:3)	714.507	7.27468	0.000524149	1.33367	SD flies	698211	743659	790553	732854	742969	697824	542874	606093	440881	555773	539755	618339
9.59_765.6849n+	TAG(44:1)	766.692	9.58933	0.0195463	1.31986	SD flies	3.62835e+06	4.55407e+06	3.17882e+06	2.60808e+06	3.10065e+06	2.34894e+06	2.975e+06	1.78685e+06	2.67169e+06	1.99042e+06	3.10964e+06	2.17926e+06
9.79_768.7079m/z+	TAG(44:0)	768.708	9.78642	0.0162152	1.3141	SD flies	259244	242978	147814	179321	226089	138035	153066	154929	158555	119950	187351	134362
7.90_786.6015m/z+	PC(36:2)	786.601	7.89582	0.00926707	1.31259	SD flies	1.71569e+06	1.95534e+06	2.21094e+06	2.1047e+06	2.14406e+06	1.76397e+06	1.46701e+06	1.48849e+06	1.13444e+06	1.61521e+06	1.55533e+06	1.80149e+06
9.38_737.6531n+	TAG(42:1)	738.66	9.37858	0.0127009	1.29674	SD flies	2.23186e+06	2.77157e+06	1.96545e+06	1.67813e+06	2.05969e+06	1.57925e+06	1.87249e+06	1.17537e+06	1.76607e+06	1.23648e+06	1.9391e+06	1.48496e+06
9.37_711.6379n+	TAG(40:0)	712.645	9.37317	0.0193931	1.28553	SD flies	1.72953e+06	2.10454e+06	1.291e+06	1.24216e+06	1.56231e+06	1.17444e+06	1.34613e+06	911799	1.32065e+06	905381	1.49596e+06	1.10199e+06
7.90_718.5387m/z+	PE(34:1)	718.539	7.89582	0.00117843	1.26627	SD flies	1.42153e+06	1.45887e+06	1.61045e+06	1.45032e+06	1.50358e+06	1.44702e+06	1.13961e+06	1.25631e+06	985874	1.22341e+06	1.14274e+06	1.27407e+06
7.20_804.5530m/z+	PC(38:7)	804.553	7.20443	0.00118944	1.26108	SD flies	37341.2	53454.6	67145.6	61162.5	56685.6	49181.2	34595.2	39020.1	32906.7	45545.8	48490.6	57134.1
8.27_746.5697m/z+	PE(36:1)	746.57	8.26583	0.00621511	1.20814	SD flies	854910	944616	1.01583e+06	934687	992006	945798	746973	886382	721747	757667	722390	872795
7.98_744.5544m/z+	PE(36:2)	744.554	7.97688	0.0499402	1.17452	SD flies	2.1949e+06	2.26186e+06	2.40751e+06	2.25963e+06	2.36759e+06	2.1349e+06	1.90046e+06	2.04593e+06	1.73526e+06	1.89911e+06	1.89664e+06	2.1243e+06
9.19_735.6206n+	TAG(42:2)	736.628	9.1923	0.00280623	1.16611	SD flies	411750	435277	369973	328893	371944	374890	339565	273060	381907	294328	363492	313782
7.85_689.5594m/z+	CerPE(36:1:2)	689.559	7.84718	0.0411223	1.15387	SD flies	1.10841e+06	1.22321e+06	1.28518e+06	1.23248e+06	1.26026e+06	1.14991e+06	1.04006e+06	1.20892e+06	912916	1.02033e+06	946309	1.16286e+06
8.27_768.5491m/z+	PE(38:4)	768.549	8.26583	0.0440345	1.139	SD flies	82587.3	103178	103052	93972.2	102340	112341	83356.5	91496.4	90609	81046	85276.5	92770.8
9.96_796.7414m/z+	TAG(46:0)	796.741	9.96475	0.0146016	1.02562	LD flies	83693.2	50728.3	27530	71410.8	68054.2	46852.2	23673.8	101366	52911.1	42542.8	69306.4	67390.6
7.98_750.5412m/z+	PE O-(38:6)	750.541	7.97688	0.00797375	1.02194	SD flies	273800	298013	275823	276452	293301	301108	298778	277367	281874	259196	271496	292888
6.22_782.4971m/z+	PS(36:4)	782.497	6.2187	0.0824629	1.87174	SD flies	81717.3	81265.3	112835	99724	247381	103712	77448.5	102374	51134.5	41689	16134.5	99432.7
6.60_784.5131m/z+	PS(36:3)	784.513	6.60492	0.110116	1.73625	SD flies	62094.9	65066.7	86798.6	88749.7	222868	81963.4	90314.2	97104.6	23633.4	30550.2	14317.8	93995.2
5.86_780.4814m/z+	PS(36:5)	780.481	5.85952	0.12758	1.714	SD flies	192557	212211	242318	217665	521187	237752	183571	231710	108536	129747	53343.7	240405
7.27_788.5454m/z+	PS(36:1)	788.545	7.26928	0.160544	1.63273	SD flies	66321.5	60788.9	106063	89765.2	282929	78663.3	86539.5	141468	26686.4	33700.5	11406.3	119456
6.81_712.4910m/z+	PE(34:4)	712.491	6.8128	0.922311	1.62977	SD flies	22992.7	22441.1	22646.2	25077.7	27102.4	17839.4	13264.1	15096.1	15034.4	13716.7	10822	16802.3
8.48_754.5724m/z+	PE O-(38:4)	754.572	8.47928	0.686574	1.58995	SD flies	23018.8	21362.2	28012.2	29966.6	22306.1	19122.8	11808.7	18750.9	5512.9	21347	10146.4	22870
7.02_786.5286m/z+	PS(36:2)	786.529	7.02068	0.256264	1.58448	SD flies	71128.8	88086.9	99225.2	96621	311171	85275	96354.4	147367	51375	45469.4	16531.5	117194
7.71_742.5390m/z+	PE(36:3)	742.539	7.70667	0.055571	1.17143	SD flies	4.81102e+06	5.36087e+06	5.59677e+06	5.34861e+06	5.79573e+06	5.10497e+06	4.44531e+06	5.1886e+06	4.13658e+06	4.30524e+06	4.15477e+06	5.10191e+06
8.22_730.5750m/z+	PE O-(36:2)	730.575	8.2226	0.0867695	1.13524	SD flies	1.5131e+06	1.54049e+06	1.70337e+06	1.61719e+06	1.59171e+06	1.42604e+06	1.24455e+06	1.53542e+06	1.1603e+06	1.42807e+06	1.40982e+06	1.49488e+06
9.87_808.7357m/z+	TAG(47:1)	808.736	9.86748	0.384648	1.1193	LD flies	150933	127113	84107.2	143101	185738	108313	95300.5	226525	121830	116386	179622	154996
8.49_732.5898m/z+	PE O-(36:1)	732.59	8.4901	0.0913365	1.1184	SD flies	220930	234450	257791	239248	245523	227208	192431	236981	182466	207545	199052	255805
7.73_764.5200m/z+	PE(38:6)	764.52	7.72828	0.127827	1.05221	SD flies	435935	461155	439640	441118	466499	439942	420785	434046	430466	423913	405035	436842
8.22_752.5560m/z+	PE O-(38:5)	752.556	8.2172	0.301767	1.02978	SD flies	152847	141252	154424	141947	156052	141377	128664	146975	125362	151729	153430	156067
8.00_766.5329m/z+	PE(38:5)	766.533	8.00103	0.0766431	1.02481	SD flies	82184	91873.6	93240.3	93695	90621.2	95117.7	94754.9	78687.7	83209.9	92954.1	93665.2	90222.7
2.33_928.6226m/z+		928.623	2.3298	0.00150999	16.6835	SD flies	123261	8907.49	34772.6	13608.7	87069.3	13399.4	4863.34	2457.09	296.313	2237.67	5049.67	1940
2.36_884.5955m/z+		884.596	2.35935	0.000380103	10.1674	SD flies	253871	26635	100283	56622.8	191045	54517.9	10981.4	6815.81	4246.29	12139.5	16796.8	16193.5
2.39_840.5688m/z+		840.569	2.38638	0.00020963	7.94293	SD flies	473431	77702.1	209210	125846	371533	122466	32441.6	20118.3	11798.5	30591.8	38638.5	40174.4
7.40_393.3733m/z-		393.373	7.39602	4.49079e-05	6.04387	SD flies	13795.6	16471.5	21855.5	17326.2	22583.5	12302.9	6036.17	1974.76	1076.37	2695.06	4111.3	1369.34
2.41_796.5423m/z+		796.542	2.408	0.00034495	5.91412	SD flies	824788	158284	371112	221912	679941	215177	76814.5	52327.4	36810.1	84458.7	86160.1	81278.6
9.10_855.7016m/z+		855.702	9.09503	2.89339e-05	5.50876	SD flies	6163.03	12475.6	11594.4	11995.8	5944.95	13776.5	1051.57	1181.22	1528.54	1643.44	3811.33	2029.66
2.43_752.5163m/z+		752.516	2.42962	0.000305902	5.3776	SD flies	1.25228e+06	254657	576338	355859	1.03355e+06	338211	135480	89877.9	77364.2	136656	146210	123072
2.46_708.4897m/z+		708.49	2.45663	0.000326651	4.94333	SD flies	1.75497e+06	371743	857060	535118	1.50564e+06	514859	203801	146218	128942	207610	226713	207294
2.48_664.4634m/z+		664.463	2.48365	0.000315669	4.57522	SD flies	2.14456e+06	501039	1.0865e+06	699134	1.84821e+06	678209	290090	193310	166716	284463	307819	278327
2.52_620.4371m/z+		620.437	2.51607	0.000319901	4.31066	SD flies	2.33528e+06	590941	1.22007e+06	797897	2.04602e+06	781463	358448	231490	189154	336894	366079	320829
2.55_558.3751n+		576.411	2.5539	0.000408814	3.92516	SD flies	2.34121e+06	630948	1.2666e+06	875956	2.11081e+06	831450	394121	264267	205593	407140	415275	366255
2.58_514.3506n+		532.385	2.58092	0.000567931	3.5062	SD flies	2.13878e+06	612317	1.22061e+06	873333	1.9604e+06	809825	417958	282834	212458	431280	440387	387027
2.64_315.1819m/z+		315.182	2.64037	0.000573522	3.36625	SD flies	39024.2	12160.3	24672.8	18170.5	33791.5	14773.1	9390.2	3896.97	5166.1	7248.08	7116.97	9541.14
2.69_441.3336m/z+		441.334	2.68613	0.000118312	3.14281	SD flies	19929.9	8609.59	9623.35	10795.7	19870	9756.52	5298.96	4041.11	3389.41	3008.1	5321.37	3945.72
2.71_356.2807m/z+		356.281	2.70775	0.0112135	3.06655	SD flies	20557.4	3154.19	10130	10374.7	15625.6	6361.02	4989.73	3324.21	3014.3	4440.48	4433.73	1386.26
2.61_470.3247n+		488.359	2.61335	0.000842945	3.01245	SD flies	1.60643e+06	514941	955415	720795	1.46375e+06	671390	383022	264495	181274	386535	399360	354714
2.64_449.2880m/z+		449.288	2.64037	0.0141963	2.86627	SD flies	17777.9	5646.35	11013.7	6742.14	18276.4	5550.79	3219.07	3954.78	840.077	6995.43	3057.27	4613.45
6.63_734.4755m/z-		734.475	6.63185	0.00508457	2.76394	SD flies	32174.1	44124.3	40950.4	29146.7	42893	23667.5	3825.96	19327.1	3985.02	7686.27	10268.3	31955.3
1.55_851.4008m/z+		851.401	1.54657	0.0142706	2.76241	LD flies	14799.7	3361.6	10211	5117.02	35443.7	5493.46	19055.3	49196.2	65933.6	19070.6	31913	20427.4
7.60_800.5833n+		842.639	7.59605	0.00208081	2.68556	SD flies	53124.1	75403.9	98924.1	89153.5	119882	56711.1	21862.8	36038.3	10845.4	33612	28891.6	52398
7.54_898.5797m/z-		898.58	7.53652	0.00888087	2.6853	SD flies	14967.2	21451.9	33516.6	27902.8	16967.8	25625.8	6565.87	8775.85	1516.27	13385.6	13312.2	8740.89
7.80_818.6389m/z+		818.639	7.80395	0.00276065	2.67351	SD flies	48475.6	70743.6	106046	114545	98857.9	53669.3	22883.5	18948.2	12695.3	40271.4	37837.5	51518.3
7.49_816.6224m/z+		816.622	7.48797	0.00521265	2.6574	SD flies	79067.5	84638.9	145133	119456	115868	76019.8	32363.1	28253.4	8662.57	61738	48572.8	53790
7.56_924.5961m/z-		924.596	7.55823	0.00225641	2.63853	SD flies	14259.4	17833.4	19594.2	14627.4	20361.7	14607.6	4073.74	4124.95	4561.1	14369.5	2121.77	9135.32
2.65_485.3594m/z+		485.359	2.65117	0.000466683	2.6343	SD flies	32741.2	12501.5	15142.3	15305.1	26405.1	13747	9333.02	7005.25	5179.12	7657.82	8206.65	6592.7
2.65_426.2985n+		444.332	2.64577	0.00116765	2.58027	SD flies	1.01293e+06	356884	629164	498559	914793	464196	297681	204977	145590	294435	286645	273043
6.89_704.5231m/z+		704.523	6.88845	0.0176447	2.5762	SD flies	9784.76	12414	12379.3	8631.54	11744.3	7966.52	4306.07	2087.75	422.554	5663.67	5051.46	6892.19
7.52_842.6397m/z+		842.64	7.5204	0.00402451	2.54442	SD flies	84596.8	110190	169282	138837	134849	80715.8	33936	49005.5	13527.6	60982.5	53034.1	71885.8
7.20_840.6246m/z+		840.625	7.19902	0.00616667	2.47221	SD flies	33417.9	34872.2	82675.4	68182.7	76579.2	35305.2	19669.9	17513.8	9444.65	25125.8	18746.7	43400.7
7.89_844.6544m/z+		844.654	7.88502	0.00279537	2.47031	SD flies	43792.1	68372.9	111164	96522	97281.6	63015.3	31672.9	26272	13918.2	42893	25529.8	54081.5
6.96_730.5387m/z+		730.539	6.96412	0.000305715	2.43445	SD flies	94964.4	97659.5	105063	99853.7	111240	90599	39604.8	34328.9	17876.5	40564.4	53475	60357.8
7.18_814.6064m/z+		814.606	7.18282	0.0195729	2.37309	SD flies	14449.6	16009.8	26516.6	15356.1	31128.9	14871.4	7001.58	7984.09	1350.64	10361.6	8967.93	14198.3
2.69_271.1553m/z+		271.155	2.68613	0.00144242	2.36002	SD flies	95288	36478.5	63525.7	53528.1	89442.8	51624.1	33579.7	19593.1	16650	32511.2	32347.1	30523.9
2.72_227.1291m/z+		227.129	2.71855	0.000326163	2.32183	SD flies	24734.1	11324.5	17440.9	15609.6	22742.9	15460	9377.86	5818.7	5119.44	9254.95	8208.22	8439.63
2.69_382.2731n+		383.28	2.69153	0.000878062	2.31794	SD flies	340831	139597	222480	181525	310406	178747	117785	74763.3	65768.1	108713	117291	108269
1.55_846.4451m/z+		846.445	1.54657	0.0298898	2.19142	LD flies	43676	7939.46	28508.1	14011.4	80045.3	18457.1	52512.4	104148	122476	42395.8	56954.3	43663.2
7.62_796.5108m/z-		796.511	7.62308	0.00212945	2.10247	SD flies	22585.4	32536.1	31701.5	28343.2	33848	20209.3	12997.2	9466.43	6585.79	19387	20021	12030.6
7.39_790.5941m/z+		790.594	7.3853	0.0194285	2.09227	SD flies	10362.5	7668.22	15778.7	11893.1	20444.9	8884.15	3429.2	9940.01	2032.25	5582.73	3756.72	11120.3
10.11_907.7751m/z+		907.775	10.1132	0.0382851	2.09111	SD flies	4454.26	11096.6	7723.84	20391	12157.4	17959.8	2605.8	9234.79	6409.39	4443.07	6623.64	5967.38
7.86_900.5950m/z-		900.595	7.858	0.00449439	2.08671	SD flies	36153.4	33484.7	43475.7	50702.7	43626.6	34642.6	25652.5	16185.9	7148.16	26590.9	13137.2	27298.5
1.58_473.2172m/z-		473.217	1.57898	0.0150001	2.06585	LD flies	18024.1	7306.61	11373.5	9579.36	39913.7	14660.6	24915.8	49477.3	50667.3	29296.5	33392.8	20607.8
8.37_770.5701m/z-		770.57	8.36565	0.000464355	2.04112	SD flies	8849.39	11793.1	16628.4	13185.9	11793.5	13261.3	3779.01	5820.44	6752.87	5045.39	8008.61	7588.89
6.90_838.5603m/z-		838.56	6.89918	0.000314048	2.00147	SD flies	50190.4	58218.1	67809.1	59524.9	63186.7	49220.5	24201	28705.7	19681.6	27419.1	24862.2	49077.7
7.48_1041.5926m/z+		1041.59	7.48257	0.00361726	1.91958	LD flies	85105.3	38132.5	37985.2	69082	71591.7	87887.4	102954	150502	158723	113093	88276.5	134675
6.57_758.4868m/z+		758.487	6.56708	0.0227524	1.90828	SD flies	10607.1	15659.5	20219.4	17067.7	21798.4	9672.99	7841.97	13597.4	4630.5	7759.48	3138.51	12828.3
7.44_790.5605m/z-		790.56	7.44465	0.00108246	1.90288	SD flies	110663	140603	145750	157619	127908	134642	73423.3	56802.9	37579.9	97104.5	73552.6	90982.9
9.97_899.7952n+		900.802	9.97017	0.022859	1.89779	SD flies	90631.8	208582	138553	265143	169923	264550	50249.1	170418	69595.8	93080.4	108480	107497
7.29_798.5723m/z+		798.572	7.29088	0.000646046	1.87654	SD flies	19352.8	14314.5	18885.9	15872.4	14395.3	15052.9	8265	7177.4	5746.22	7288.01	9844.38	13835.6
9.98_873.7789n+		874.786	9.97557	0.0103024	1.87185	SD flies	121306	301747	188930	344067	238464	272806	87742.9	197733	101207	122134	139445	135624
9.83_897.7790n+		898.786	9.82965	0.00571753	1.816	SD flies	65819.6	103715	71842.8	120690	72425.5	120389	34695.4	83097.4	41929.2	37251.7	58054.3	50523.4
7.17_778.5350m/z+		778.535	7.172	0.00129706	1.78087	SD flies	28747.4	41185.9	41423	35170.4	34699	35871.1	21104.8	20480.3	10746.4	25537	20954.5	23082
8.15_740.5236m/z-		740.524	8.15237	0.0187258	1.77773	SD flies	20152.3	21448.9	44395.7	29310.6	39339.7	27441.2	12692.6	28642.2	12464.4	11631.7	10719.3	26277.1
3.45_755.4700m/z+		755.47	3.45315	0.000856028	1.77314	LD flies	7577.26	6032.24	7521.41	6407.97	11284.6	6495.07	13507.3	18420.5	11426.9	13690.6	10223.3	13087.8
9.68_870.7533m/z+		870.753	9.67833	0.0210317	1.75048	SD flies	12623.4	23619.2	15001.7	22358.7	14704.7	11796.9	8184.1	12302.3	10414.4	10443.2	3804.29	12038.5
6.83_802.5372m/z+		802.537	6.82902	0.0389433	1.72183	SD flies	11398.9	13680.8	7342.47	10357.3	13201.7	15584.8	8180.01	5138.63	5470.08	9493.72	2065.65	11215.8
9.84_872.7706m/z+		872.771	9.84047	0.0119864	1.72058	SD flies	59937.3	87807.9	69919.9	108737	93032.9	89971	23266.8	74880.7	34309.2	49308.6	55121.7	59178.7
7.29_657.4972m/z-		657.497	7.2854	0.00256765	1.69282	SD flies	49349.2	50748.9	69467.7	60991.7	60499	63652.5	34758.6	45185.6	18246.3	37403.8	36376.5	37566.9
7.22_814.5602m/z-		814.56	7.22055	0.00281191	1.67984	SD flies	168172	192386	274175	244393	212645	228908	119493	141055	74386.2	157616	131915	161728
7.27_759.6158m/z-		759.616	7.2746	0.0123121	1.66102	SD flies	16443.4	15754.9	25259.4	24337.3	27896.2	17993	10608.3	18837.7	7774.51	11773.4	9716.82	18160.4
7.83_792.5757m/z-		792.576	7.83098	0.0149277	1.65854	SD flies	50779.4	53901.9	58206.4	51800	29735.9	38468.1	19562.9	32475.5	16178.8	35319.4	25261.4	41768.9
7.09_635.5126m/z+		635.513	7.08553	0.0061126	1.65825	SD flies	6040.92	12514	10414.9	10408.2	11401.8	11829.4	8436.14	5351.37	5135.65	4830.18	8077.46	5925.53
9.39_769.6296m/z+		769.63	9.39478	0.0205446	1.65468	SD flies	70865.6	113548	71915.7	53445.4	73853.3	50692.1	58380.6	23681.2	44196.9	31028.4	58278.1	46914.1
6.48_778.5389m/z+		778.539	6.47522	0.0149987	1.64201	SD flies	41332	54170.2	72093.9	50272.4	59791.7	52082.6	38484.8	42738.9	14488.5	34937.2	27710.7	42456.4
7.90_700.5265m/z-		700.527	7.89583	0.00418908	1.62651	SD flies	23718.9	20680.1	26592.7	23023.3	22570.4	15922.2	10366.3	8700.63	16740.2	18240.2	15135.6	12284.5
7.23_659.5128m/z+		659.513	7.23145	0.00107738	1.62138	SD flies	60929.9	58255.8	57971.3	67096.4	69249.8	65894.3	45565.7	42408.6	23336.7	33934.3	43108.1	45643.7
9.13_689.5681m/z+		689.568	9.13285	0.00801212	1.61278	SD flies	54836.4	87588.6	49578.6	51363.6	66394.8	44732.3	40083.3	29547.9	36722.7	24976.7	53216.4	35256.7
6.99_736.4920m/z-		736.492	6.99105	0.000430301	1.61132	SD flies	197966	219499	264080	212346	215110	190162	106766	150038	105408	135606	129614	178843
9.48_857.7321m/z+		857.732	9.47585	0.00542258	1.60413	SD flies	20740.4	26717.5	21448.5	26530.2	25003.5	18232.1	17474.4	9030.46	17259.2	10659.5	19609.1	12414.4
7.93_663.6066m/z+		663.607	7.93365	0.00489298	1.60228	LD flies	87984.8	60160.8	53867.7	92102.9	82654.2	77044.6	88526.1	130530	158948	145951	103605	99577.8
1.55_281.1393m/z+		281.139	1.55197	0.0241271	1.59694	LD flies	36897.2	18638.1	33801.3	21759.6	56486.4	27888.5	46823	61877.7	73810.8	39393.3	50668.1	39583.1
10.12_875.7941n+		876.801	10.124	0.0392553	1.58578	SD flies	312209	714386	495961	835522	563171	755224	247818	533709	306393	384932	477996	367548
9.60_797.6628m/z+		797.663	9.60015	0.0280373	1.5745	SD flies	147609	192016	116649	107597	126685	84521.3	103375	46534.3	100068	61313.3	111687	69290.3
7.74_685.5283m/z-		685.528	7.73912	0.00240068	1.56244	SD flies	80464.1	97915.4	94493.3	89783.1	101161	71171.5	53115	78608.1	38327.9	58207.5	48434.1	65714
7.54_688.4922m/z-		688.492	7.53652	0.00659549	1.54551	SD flies	113420	103464	105419	94297.6	144022	102506	102070	47037.4	51295.1	72173.2	86532.7	69959.5
7.38_587.5384m/z+		587.538	7.37988	0.00121235	1.53508	LD flies	8552.91	9345.16	7918.49	8084.9	8464.04	6264.48	11988.5	10685.6	9302.85	14956.6	12769.4	14948
6.81_339.3261m/z-		339.326	6.80732	0.00403606	1.52797	SD flies	60628.6	74606.5	90327.9	71244.1	99578	81107.4	51990.1	53588.6	39309.2	54441.9	72561.4	40610.3
6.95_760.4939m/z+		760.494	6.9479	0.00141555	1.51364	SD flies	39129.9	38613.4	43231	41952.4	35263.1	27713.1	21852.1	24317.7	22465.7	25762.7	21237.9	33608.1
1.55_453.1696m/z+		453.17	1.55197	0.0178121	1.49656	LD flies	31665.9	18406.9	24583.7	18241	39463.6	25160.6	37944.8	44315.7	53198.2	30087.1	37713.2	32482.5
5.19_589.5176m/z-		589.518	5.18968	0.006979	1.48984	LD flies	41440.9	27758.4	29896	38593.1	24955	36724.6	36126.4	47450	50030.7	62074	59380.1	41964.6
7.47_780.5515m/z+		780.552	7.47177	0.00361742	1.48687	SD flies	82512.1	77618.3	96861.2	96925.2	85398.7	82457.7	58785.5	60756.4	34422.3	64670.5	69221.2	63064.1
1.55_135.0815m/z+		135.081	1.54657	0.0275038	1.48373	LD flies	30166.9	17719.2	25397.4	20584.3	43392.1	23618.5	35860.5	45118.5	56505.9	30757.1	39701	30756.5
1.55_414.2050n+		415.212	1.54657	0.023345	1.4806	LD flies	2.49526e+06	1.47356e+06	2.11644e+06	1.59069e+06	3.41387e+06	1.95502e+06	3.02283e+06	3.74843e+06	4.37008e+06	2.53822e+06	3.14911e+06	2.48549e+06
8.17_810.5986m/z+		810.599	8.17397	0.00744466	1.4788	SD flies	33313.4	45265.1	40740.6	46068.1	39412.5	31854.4	26586.1	27562.4	17262	32933.9	21817.6	33869.5
1.55_119.0865m/z+		119.087	1.54657	0.0222882	1.47139	LD flies	293501	175669	255648	188458	406064	231891	356692	439603	509402	300514	372943	303314
1.55_437.1937m/z+		437.194	1.54657	0.0207767	1.46579	LD flies	155448	81163.3	131018	85891.3	192464	118296	173547	206309	235930	163201	190711	150576
1.54_295.1184m/z+		295.118	1.54115	0.0338456	1.46185	LD flies	44610.9	24844.8	39938.3	29427	63931.7	34624.7	54700.9	66447.7	80899	46439	54798.3	43726.4
9.79_825.6946m/z+		825.695	9.78642	0.0490324	1.46168	SD flies	104773	144718	104390	65905.9	90839.7	69747.7	84945	39704.2	83288.9	56934.5	74733.3	57455.2
9.65_885.7659m/z+		885.766	9.64878	0.010082	1.44982	SD flies	20484.9	16171.1	11490.2	12940.2	15874.5	12083.3	11979.8	8377.95	11486.1	8918.96	12112	8542.77
7.53_816.5761m/z-		816.576	7.53112	0.00211839	1.44783	SD flies	605916	668326	816465	736604	718508	620425	463469	455301	329576	563452	516830	548959
7.62_806.5682m/z+		806.568	7.61767	0.0292646	1.44669	SD flies	29868.2	41367.1	21990	21124.6	39053.9	34204.5	24738.1	20174.5	16884.1	24131.2	18072.8	25680.7
1.55_460.2697m/z+		460.27	1.55197	0.0413564	1.44526	LD flies	48060.1	22136	43982.3	34240.3	52445.8	36142.9	51321	70778.7	74398.8	45642.9	60568.2	39826.5
10.05_379.3353m/z+		379.335	10.0538	0.0403588	1.44465	SD flies	11334.6	16027.5	11295.2	8499.13	14309.1	7936.76	11285.6	7254.26	8739.19	7725.69	7904.89	5131.29
9.19_853.6844m/z+		853.684	9.1923	0.0134331	1.44456	SD flies	20288.3	17801.5	27174.3	32046.9	27117.7	21162.7	15835	22944.9	15359	12566.6	16227.4	17853.1
6.96_631.4820m/z-		631.482	6.96403	0.00836959	1.4376	SD flies	30423.2	39121.5	42205.3	40536.1	37583.7	33622.1	20082.3	28822.8	18897.8	36441	21573.4	29644.5
7.80_782.5669m/z+		782.567	7.80395	0.00575568	1.43732	SD flies	94243.4	110032	106585	109602	105464	91560.4	77702.6	58479.5	44634	80146.9	83495.2	85151.1
9.15_709.6222n+		710.629	9.15447	0.0208797	1.42993	SD flies	590779	746172	522015	424006	611860	443985	448314	271593	467584	301903	487706	357855
7.11_569.3335m/z+		569.333	7.10715	0.0236991	1.42054	LD flies	7954.16	9657.81	10796.7	13810.2	11577.7	10395.2	9513.86	16952.4	18475.1	18360.5	13402.4	14483.2
7.62_714.5079m/z-		714.508	7.62308	0.00013139	1.4128	SD flies	744485	744655	823370	768023	793152	721982	529859	530723	420706	625334	572755	573503
1.58_60.0202n-		59.0129	1.57898	0.0164863	1.40593	LD flies	7749.24	5366.42	6319.83	5199.48	10612.4	7651.92	8183.38	11476.6	12299.5	9885.37	9187.52	9281.15
6.76_366.3734m/z+		366.373	6.75877	0.0491429	1.4058	SD flies	29103.3	33980.1	46660.5	34380.2	36334.6	43859.6	21558.7	41630.5	35958.1	21026.5	25118.9	14273.4
1.56_133.0661m/z+		133.066	1.55737	0.0426971	1.40282	LD flies	13264.9	7129.35	13140	9599.93	18824.9	10863.9	15796.3	18534.5	23110.6	12817.8	16964.5	14933.7
5.18_729.6249m/z-		729.625	5.18428	0.0019154	1.4022	LD flies	44157.8	42148.9	49185.8	40968.5	41512.4	38270.8	47316.1	52152.7	69422.6	74025.5	61883.1	54505.2
7.31_762.5065m/z+		762.506	7.3071	1.66725e-05	1.40023	SD flies	78981.3	83200.9	82656.1	88669.3	82510	74348.8	57674.6	57489.7	54185.4	52957	59462.6	68433.7
7.25_840.5759m/z-		840.576	7.25298	0.00999104	1.39448	SD flies	285012	344328	436191	407488	380483	346261	259294	269595	170096	290247	270735	317510
9.37_717.6002m/z+		717.6	9.37317	0.04583	1.39045	SD flies	126418	149301	91744.3	88449.7	120157	82100.1	90935.5	52852	88294.5	58310.8	106071	76884.6
7.36_820.5123m/z-		820.512	7.36358	0.000774157	1.38675	SD flies	67209.6	60388.7	66970.8	69357.9	70283.8	57591.2	44231.2	49173.5	37734.2	51936.4	42083.1	57374.9
7.71_800.5920m/z+		800.592	7.70667	0.0267457	1.37687	SD flies	152514	191446	222759	201752	246051	166880	130150	186705	109226	135362	103521	193071
4.57_482.3264m/z+		482.326	4.56858	0.0023804	1.37173	SD flies	13550.2	12572.4	13929.8	13507.1	15869.1	10912.1	11784.5	9780.22	9779.77	10714.8	7681.79	8827.75
1.57_499.2638m/z+		499.264	1.56818	0.0261684	1.36848	LD flies	6672.23	9072.98	6550.73	9108.83	11398.9	6245.11	14057	8128.18	11275.4	10092.3	12294.4	11275.3
8.22_820.6168m/z-		820.617	8.21722	0.0123768	1.36801	SD flies	85931.7	116138	92855.5	118062	91556.5	98653.4	73299.2	91236.2	53642.2	69206	58762.8	94784.9
7.35_738.5079m/z-		738.508	7.35278	0.000116359	1.3678	SD flies	814220	881447	954056	909231	903890	809610	574921	680961	561547	679201	615498	742560
3.18_341.2689m/z-		341.269	3.1804	0.0140391	1.3588	LD flies	10781.8	7137.65	6924.81	10678.9	7264.28	8349.07	10476.3	12136.1	11272.3	15332.5	10378	9888.82
7.52_784.5855m/z+		784.586	7.515	0.00290458	1.35867	SD flies	1.96066e+06	2.25052e+06	2.62853e+06	2.40697e+06	2.49306e+06	2.07082e+06	1.69023e+06	1.7489e+06	1.24315e+06	1.7616e+06	1.71314e+06	2.00771e+06
7.61_661.5291m/z-		661.529	7.61228	0.0107087	1.35469	SD flies	48692.9	64380.7	61188.4	57533.2	60107	59003.7	30712.2	56014.1	39788.4	45236.9	34889.6	52389.5
4.20_587.5073m/z-		587.507	4.20393	0.033016	1.3533	LD flies	26217	21461.4	20409.4	24010.2	28755.2	24275.4	26607.5	31030.8	45601.3	40872	27853.6	24437.2
8.23_846.6230m/z-		846.623	8.22802	0.00367742	1.35322	SD flies	274866	330067	354206	362900	338675	286352	232661	251489	182334	232659	235283	304415
7.32_712.4921m/z-		712.492	7.31782	0.000198718	1.35147	SD flies	511292	572516	607710	583462	586825	539287	397085	445238	339254	447131	424007	463871
6.20_517.3899m/z-		517.39	6.19702	0.0403394	1.34753	LD flies	17953.9	12867.2	6765.54	11216.6	13287.2	14063.2	14907.5	16040	16615.5	20585.1	18369.1	16102.4
4.20_533.4547m/z-		533.455	4.20393	0.0308076	1.34657	LD flies	33402.1	23187.7	28894	31395.3	33166.9	28277.8	27359.1	42716.7	42082.5	53919.9	41731.4	32315
9.96_847.7636n+		848.771	9.96475	0.0179564	1.34098	SD flies	748616	1.20116e+06	811930	743095	846116	660258	582939	639032	636155	558251	779143	541432
14.38_576.2431m/z-		576.243	14.3828	0.0348712	1.33656	LD flies	9838.22	13016.1	12783.1	8837.39	14207.8	6488.39	13565.5	14169.2	15817.1	14079.4	17207.1	12266.5
7.52_806.5678m/z+		806.568	7.5204	0.00163537	1.33631	SD flies	75097	85422.5	86484.6	89696.1	80251.7	76366.5	58799.4	62330.4	45825.5	65664.2	71914.9	64631.3
7.56_700.5284m/z+		700.528	7.55823	0.000267047	1.33573	SD flies	144099	172575	182463	171232	181728	154496	112580	134028	115991	129748	120234	141006
8.31_826.5559m/z-		826.556	8.30908	0.0042012	1.33467	SD flies	63018.5	71759.8	76657.6	64905	60182	78572.3	52818.6	58807.5	51330.5	50912.7	37961.8	59177.4
1.55_483.2501m/z+		483.25	1.54657	0.0303417	1.33258	LD flies	60675.1	46455.9	55024.9	43264.2	77794.6	52223.4	79332.4	83129.2	93885.7	59688.4	73083.3	57878.5
7.57_842.5915m/z-		842.592	7.56905	0.00422893	1.32788	SD flies	761679	873659	1.02215e+06	966604	991007	894890	691959	675662	512936	776919	684674	807313
8.18_788.6173m/z+		788.617	8.18477	0.00562685	1.32747	SD flies	585712	693852	766246	727621	746730	618063	508821	544239	389390	499714	511467	663749
7.86_818.5913m/z-		818.591	7.858	0.000828533	1.3232	SD flies	800510	851494	966922	941754	867769	823422	643948	642682	522753	751752	690642	717292
1.53_81.0713m/z+		81.0713	1.53035	0.0241202	1.3192	LD flies	18540.6	11419.3	13527.8	13583.1	17680	23779.5	22409.8	21537.7	19734	24952.6	19975.2	21372.5
6.90_633.4967m/z+		633.497	6.90467	0.00957338	1.3146	SD flies	49213.5	53342.6	61376.5	58278.8	58522.1	41963.2	45963.8	42645.6	29907.4	44643.6	40052.1	42259.7
1.55_473.2654m/z+		473.265	1.55197	0.0275753	1.31107	LD flies	1.87292e+06	1.32645e+06	1.62479e+06	1.32105e+06	2.27764e+06	1.54625e+06	2.16312e+06	2.39409e+06	2.72227e+06	1.79885e+06	2.19047e+06	1.80142e+06
5.12_381.2795m/z-		381.28	5.11943	0.00681694	1.31038	LD flies	12694.4	9982.73	10819.1	9371.48	9567.45	10917.4	15513.4	11278	15668.9	15595.7	13531.9	11427.6
3.49_850.5427m/z+		850.543	3.49098	0.0423477	1.30955	LD flies	50973.6	29295.6	46242.6	49408.4	53845.2	50071.6	54678.8	77329.1	65412	68705.9	48129.2	52206.8
8.03_689.5589m/z-		689.559	8.03347	0.0176125	1.30524	SD flies	74679.2	97667.2	96703.7	83047.8	82955	89643.4	55365.5	89963.7	64660.4	68407.3	48282.6	75311.3
7.61_698.5126m/z-		698.513	7.60688	0.00684381	1.30271	SD flies	113358	131321	152756	134534	145864	127266	90839.6	116146	77727.1	120081	104279	108945
4.03_667.9488m/z+		667.949	4.03105	0.0460944	1.30137	LD flies	7149.61	9271.7	10594.7	10825.8	6076.18	6383.79	12955.6	10835.9	10122.6	13111.2	9274.68	9161.43
8.23_717.5903m/z+		717.59	8.228	0.00438934	1.29526	SD flies	100162	116311	125177	108811	118257	102490	81805.9	101206	68269.3	89719.3	76920.5	100281
3.06_277.2166m/z-		277.217	3.06152	0.00778961	1.29372	SD flies	47622.1	44972.2	50333.2	55662.7	49849.6	54745.3	39213.5	40800.4	27290.6	45259	38536.9	43251
1.20_555.3649m/z+		555.365	1.20358	0.000980109	1.28972	LD flies	54267.8	47663.9	53240.1	60342.9	52465.7	56585.2	67182.8	75682.8	81219	70172.4	60662.8	63677.9
3.78_1165.7501m/z+		1165.75	3.77993	0.0233651	1.28829	LD flies	48859.8	32603.1	43640.8	50093.8	43077.8	46047.9	48465	63944.4	46517.1	72750.5	53479.9	55369
1.53_250.1199m/z+		250.12	1.53035	0.0395414	1.2876	LD flies	71515.1	40245.7	50022.2	55899	74528.6	85610.4	80729	77202.8	77669.2	93370.3	76162.9	81348.9
3.34_288.1755m/z+		288.175	3.33713	0.0237721	1.28411	LD flies	15389.4	18608.6	13387.6	16405.9	14826.5	18957.6	19449.4	17582.9	20927.3	18150.1	28909.2	20279.4
7.94_844.6074m/z-		844.607	7.93907	0.0042647	1.28048	SD flies	627175	700889	793414	771312	726701	664826	535225	566573	425290	619779	569365	629626
2.87_442.2877m/z+		442.288	2.86987	0.0197004	1.28013	LD flies	12918.4	13221.1	11368.1	14229.1	8470.48	11140.6	13682.3	13859.6	15857	18228.9	16495.4	13211.1
8.28_715.5757m/z-		715.576	8.27665	0.00813264	1.2736	SD flies	146965	174812	187215	172825	183402	178302	122902	168205	110390	126235	129855	161759
8.15_704.5581m/z+		704.558	8.15235	0.0271628	1.27308	SD flies	45506.9	41093.4	43013.5	44293.8	38450.8	33272.7	22171.2	32778.4	28655.6	33848.6	33753.4	41735
7.85_487.3797m/z-		487.38	7.8526	0.0453224	1.26604	LD flies	17254.1	11537.8	15606.3	13755.6	10218.3	12717.9	17542.2	12212.3	18701	19181.8	16310.5	18715.6
7.97_587.5370m/z+		587.537	7.96607	0.0261689	1.2606	SD flies	35846.6	48533.6	46885.2	41784.9	40258.5	40487.4	25348	43611.4	31179.7	31444.7	29775.9	39969.4
8.77_338.3425m/z+		338.342	8.77365	0.00722312	1.25962	LD flies	12157.4	11698.1	9727.49	10600.1	11747.1	11706.7	11349.4	12913	15176.2	13521	15626.5	16610.7
7.94_716.5232m/z-		716.523	7.93907	0.000236186	1.25825	SD flies	1.49734e+06	1.52136e+06	1.71771e+06	1.56909e+06	1.55698e+06	1.62411e+06	1.18297e+06	1.34714e+06	1.08215e+06	1.37071e+06	1.25386e+06	1.30271e+06
7.40_586.4386m/z+		586.439	7.4015	0.00889116	1.25483	LD flies	63424.9	56173.2	55181.6	59680.5	54294.1	51508.4	64132	74623	83233.7	79119.1	70521	55344.4
3.52_498.8012m/z+		498.801	3.5234	2.75938e-05	1.25333	LD flies	60909.4	53011.4	54352.1	58468.8	59826	53976.8	70912.3	71265.5	75402.1	74344.4	66377.6	68513.9
2.38_342.2646m/z+		342.265	2.38097	0.00153293	1.25286	LD flies	26236.7	24543.1	21940.6	25870.2	25597.9	23621.9	32479.1	31093.3	32784.4	33506.8	25036.2	30286.5
5.84_427.2519m/z+		427.252	5.8433	0.00336641	1.25149	LD flies	41318	47004	44718.4	48481.9	42218.6	40136.5	48371	64331.1	57902.4	59793.5	51656.6	48184.9
2.01_210.0885m/z+		210.088	2.00843	0.0200028	1.25141	LD flies	19655.6	12824.1	15986	17420.5	18682.4	21189.6	23848.6	19353.9	20168.9	25541.4	21493.6	21940.7
13.78_654.3596m/z+		654.36	13.7834	0.0181163	1.24872	SD flies	15075	13154.4	11575.4	15639.4	15019.9	11717.6	11754.6	10312.5	8589.74	10839	12983.2	11333.8
5.61_538.4106m/z-		538.411	5.61372	0.0397688	1.24558	LD flies	32748	26894.2	33132.1	33102.4	24868.3	26344.2	29905.7	41649.5	38723.4	46598	32103.4	31598.8
8.09_770.5698m/z+		770.57	8.0875	0.0427067	1.24489	SD flies	125670	169680	167661	173129	191041	152630	118830	169499	102838	120984	118198	156717
7.47_659.5134m/z-		659.513	7.46627	0.0041573	1.24446	SD flies	491570	560686	600374	575996	603869	575721	435830	531233	370488	490445	427280	483434
7.94_798.5256m/z-		798.526	7.94447	0.00998997	1.24441	SD flies	73900.8	85981.8	77592.2	78303.8	74460.2	88354.6	71464.4	71776.5	48108.5	70976.3	63765.4	58503.5
3.76_570.4557m/z+		570.456	3.76373	0.0158308	1.24293	LD flies	10650.7	9621.02	12678.5	8803.78	8684.4	9904.46	11006	12557.9	11964.1	15534.8	11385.5	12553.5
3.52_499.3027m/z+		499.303	3.5234	0.00038162	1.24094	LD flies	32353	29007.6	30499.7	31126.2	30801.3	30574.7	34808.4	40069	40936.7	42337.6	33632.8	36999.1
3.63_399.3105m/z+		399.311	3.62608	0.00969847	1.23805	LD flies	25574.7	19403.1	24575.9	30270.8	25959.3	27021	30910.5	33062.4	35565.1	30827.7	27806.6	31007.6
5.26_923.5680m/z+		923.568	5.26002	0.0118752	1.23458	LD flies	19789.8	20546.5	15662.8	18496.8	20819.2	15765.1	22752.5	24467.3	19169.1	22014.5	22114.3	26619.7
3.62_356.2936n+		357.3	3.62067	0.00311823	1.23451	LD flies	44230.2	34411.7	36044.9	41370.4	40954.2	35294.9	46560.2	51949.7	51312.7	50006.2	41443.7	45512.5
7.10_427.2518m/z+		427.252	7.09635	0.0135119	1.23325	LD flies	69915.4	77307.3	68046.6	83583.3	70728.3	72770.4	82126.9	97990.9	101826	108113	79792.4	75679.7
6.18_735.4946m/z+		735.495	6.18088	0.00947675	1.23266	LD flies	32685.4	24657.8	25907.9	26261.7	22845.1	23476.9	34577.6	35874.1	29614.3	33252.8	27516.1	31256.7
7.42_661.5278m/z+		661.528	7.41772	0.00460872	1.2322	SD flies	466072	537994	585570	535643	565108	518994	428702	499326	351123	435823	421238	468382
2.50_713.4225m/z+		713.423	2.49987	0.000282445	1.23132	LD flies	433106	406771	396960	469738	391969	425282	491609	554554	533186	554375	477464	496439
2.86_882.5705m/z+		882.57	2.86445	0.00355168	1.23075	LD flies	192097	170750	168243	194890	162456	169734	200103	228432	240011	244589	188872	200340
3.97_381.3001m/z+		381.3	3.97448	0.000274769	1.22898	LD flies	54912.2	48755.2	49687.6	50464.6	49218.7	50345.5	61796.2	66529.3	68007	63837.8	56359.1	56321.6
2.05_221.1185m/z+		221.119	2.04878	0.0159661	1.22473	LD flies	12740.1	12406.1	13047.3	11349.9	14179.3	10789.4	13657.2	12528.7	17867.8	17155.5	15667.2	14380.8
5.28_924.0694m/z+		924.069	5.28163	0.0490937	1.22089	LD flies	15866.9	17574.1	12603.2	13689.9	15637.9	10470.5	19533.9	15790.4	14159.9	19027.5	17238.6	19054.2
7.42_683.5101m/z+		683.51	7.42312	0.0448685	1.22086	SD flies	51704.6	70817.9	56868.1	61826.7	63152.3	70848.4	47040.2	64667.8	37783.2	54803.8	55339.5	47703.4
4.21_337.2361m/z-		337.236	4.20933	0.00670696	1.22082	LD flies	36676.7	27266.6	29001.1	29547.8	34735.9	33772.4	35117.4	39313.4	39858	42958.6	41149.8	34779.5
9.00_891.6767m/z-		891.677	8.99762	0.0157912	1.22002	LD flies	115166	123015	102049	100723	123732	114762	116202	157535	159100	146293	119257	130554
3.97_441.3213m/z+		441.321	3.97448	0.00607274	1.21999	LD flies	26332.8	26314.8	28200.7	26557.8	25807.5	26647.6	33905.5	34762.6	37525.1	30963	25508.8	32364.8
4.85_781.9780m/z+		781.978	4.84678	0.0144976	1.21931	LD flies	38085.1	37425.2	38057.2	36792.7	38752.7	28223.5	51699.7	44182.2	39666.8	42185.5	38862.8	48403.5
7.40_644.4919m/z+		644.492	7.4015	0.00194352	1.21617	LD flies	123239	100916	99848.9	113967	96421.8	106066	136887	128757	131748	141099	115925	124491
5.91_443.2467m/z-		443.247	5.90807	0.00450188	1.21582	LD flies	253123	240695	246050	255707	260062	254527	270873	347399	328046	344031	265975	279762
3.79_583.8754m/z+		583.875	3.79075	0.000393081	1.21284	LD flies	32010	32632.7	29585.7	34388.2	31106.5	27943.2	36710.9	35813.7	40126.1	40798.5	37681.5	36478.8
3.53_996.6021m/z+		996.602	3.5288	0.00063911	1.21263	LD flies	165274	148729	149779	166614	163274	166561	180243	212149	201166	210056	179378	181413
6.27_568.4571m/z+		568.457	6.26733	0.0477816	1.21089	LD flies	44538.6	50063.1	52244.4	50486.1	46588.9	36283.7	50670.1	61536.1	58161.1	71172.9	51217.2	46540.1
2.16_433.1782m/z+		433.178	2.15687	0.0114418	1.20538	LD flies	32175.8	30816.7	28076.8	28675.2	36176.5	32370.5	39161.3	41351	41390.2	39901.9	32095.4	33062.7
5.07_422.2490n+		405.246	5.07088	0.0322917	1.20279	LD flies	27985.9	37024.5	27011.2	34560.1	28282.5	31087.4	37596	34673.1	33037.2	40809.3	45153.1	32392.3
4.47_724.9621m/z+		724.962	4.4713	0.00124104	1.2025	LD flies	53009.7	45383.3	48547.2	42855.1	47241	42817.8	60501.5	54034.3	52224.1	60379.9	54875.3	54509.2
1.11_360.2379m/z+		360.238	1.10632	0.0252281	1.20246	LD flies	45333.1	45148	44368.9	45559.9	39890	41363.8	48598.9	63001.7	53058.2	60428.4	41912.6	47639.8
7.89_740.5188m/z+		740.519	7.89042	0.0038323	1.20159	SD flies	57843.1	50333.3	55737.9	55596.9	56969.5	54025.5	39442.9	41595.2	52644.9	50990.6	44395.5	45989.2
8.88_494.4929m/z+		494.493	8.88173	0.0436183	1.20131	LD flies	50258.3	47103.4	38907.7	48789.7	31844.2	40834	50521.5	60059.6	52731.4	43303.4	50925.8	52080.9
3.98_517.3841m/z+		517.384	3.97988	0.0196679	1.20122	LD flies	27856.8	21663.5	23433.2	21786.9	23788.8	24792.7	30679.2	29269	32057.6	31080.1	26242	22833
2.30_472.2908m/z+		472.291	2.30277	0.000727161	1.19718	LD flies	41315.2	36576.6	36802.3	40950.4	35720.1	36773.2	46249.8	47549.7	45220.3	49694.7	41359.6	43047.4
7.32_409.3107m/z+		409.311	7.32332	0.0327335	1.19698	LD flies	14790.1	13239.5	15342.1	12496.5	14455.6	13020.1	16075.8	14694.1	21409.1	17671.8	15799.4	14110.9
1.38_574.2860m/z+		574.286	1.37903	0.0144393	1.19532	LD flies	73450.6	61416.2	56690.7	68171	58848.4	61521.8	67122.4	84463.2	83121.4	80881.9	65541.8	73208.8
2.23_567.3650m/z+		567.365	2.23252	0.0327555	1.19423	LD flies	59891.5	52035	56915.4	65765.4	47628.6	48605	62677.1	73970.7	75842.6	67615.8	59324.3	55668.8
7.43_665.4473m/z+		665.447	7.42853	0.024017	1.19389	LD flies	23018.1	20845.8	20393	20718.8	17116.6	16535.4	24968.7	23234.2	25235	25659.4	19309.1	23221.5
2.86_441.7854m/z+		441.785	2.86445	0.00898965	1.19227	LD flies	72500.9	63045.2	61291.7	67138.6	58885.2	59842.3	68455	78533.5	83712.6	86261	67002.5	72319.8
1.79_599.3908m/z+		599.391	1.79227	0.00184999	1.1912	LD flies	550423	495258	529672	554960	501690	508356	577090	665269	649928	699246	563774	585481
7.93_685.4357m/z+		685.436	7.92823	0.0121698	1.19117	LD flies	441997	413739	360943	392157	378630	429037	516669	435098	569461	474998	465727	416519
8.31_744.5545m/z-		744.554	8.30908	0.0048489	1.19095	SD flies	927144	961996	1.12319e+06	1.02645e+06	1.05071e+06	1.03732e+06	797735	998068	780939	851255	790339	926137
7.57_738.5039m/z+		738.504	7.57443	0.0388993	1.19005	SD flies	58197	52181.7	49549.2	57408.8	48304.7	53430.7	44871.1	50653.1	31641.1	49968.8	47160.2	43823.2
4.98_866.5514m/z+		866.551	4.98188	0.0110115	1.18931	LD flies	26554.5	21255.2	25400.6	23556.8	26474.8	21995.5	28258.3	31298.2	25341.3	31947.9	29994	25891.9
7.94_607.3863m/z+		607.386	7.93905	0.00528612	1.1875	LD flies	84166.6	77875.3	68970.8	75934.4	81661.4	78025	77841.1	96369.7	101091	96171.7	95555.1	87100.5
4.30_640.3893m/z+		640.389	4.29585	0.000209283	1.1854	LD flies	68021.6	60316.7	58243.9	59965.7	58961.7	55302.6	71335.6	74128.9	72442.4	70818.7	68054.2	70927.2
7.14_585.3285m/z-		585.329	7.1449	0.033167	1.18456	LD flies	320203	303311	340080	407181	333766	350793	345807	429331	448670	477734	363378	369758
1.49_430.2442m/z+		430.244	1.48712	0.000855391	1.1843	LD flies	1.30301e+06	1.19445e+06	1.21416e+06	1.22593e+06	1.28312e+06	1.18974e+06	1.40936e+06	1.58136e+06	1.60327e+06	1.49587e+06	1.33658e+06	1.34971e+06
8.02_742.5389m/z-		742.539	8.02267	0.000319593	1.18351	SD flies	2.40912e+06	2.37128e+06	2.65293e+06	2.5289e+06	2.50341e+06	2.42015e+06	1.99139e+06	2.27506e+06	1.89693e+06	2.15143e+06	2.08216e+06	2.18068e+06
4.21_255.2326m/z-		255.233	4.20933	0.00939493	1.18081	LD flies	3.96889e+06	3.28873e+06	3.3642e+06	3.55364e+06	3.6927e+06	3.55226e+06	3.72642e+06	4.26725e+06	4.27499e+06	4.80632e+06	4.52764e+06	3.69092e+06
3.79_583.3739m/z+		583.374	3.79075	0.0011179	1.18031	LD flies	79024.8	74041	73836.8	74254.8	65661.3	64165.8	83676.2	86563.4	87958.9	88852.1	80462.6	81180.3
5.17_365.2674m/z-		365.267	5.17347	0.0106109	1.17877	LD flies	60817.3	54503.2	48268.1	51582.8	53162.1	54487.4	57738.9	58621.4	61329.6	71183.8	72425.7	59230.8
6.96_524.3311m/z+		524.331	6.95872	0.0138736	1.17839	LD flies	331676	353853	282844	369106	304368	337183	384788	355643	389367	430110	429036	343122
8.31_756.5908m/z+		756.591	8.31463	0.0311257	1.178	SD flies	397572	466455	491891	480942	492270	440216	371864	476811	340249	366177	343437	452341
5.92_319.3363m/z+		319.336	5.91895	0.0373182	1.17532	LD flies	16612.8	19341	18577.2	19372.1	17048.9	19058.8	22299	21892.5	23245.6	24072.3	21662.8	16125.1
8.93_664.4620n+		647.459	8.93037	0.00369914	1.17428	LD flies	8.45839e+06	8.1099e+06	7.49499e+06	8.83719e+06	7.49492e+06	8.23186e+06	8.84981e+06	9.87257e+06	1.04796e+07	1.01889e+07	8.63023e+06	9.08072e+06
7.83_577.4437m/z+		577.444	7.83097	0.0444825	1.17404	LD flies	109705	83037.7	75789	76234.3	88664.3	97131.8	110322	91779	122080	99754	99999.4	98966.9
4.97_867.0526m/z+		867.053	4.96567	0.00331651	1.1723	LD flies	21469.2	19622.4	18121.9	20953.6	24046.2	19136.7	25335.2	23462.4	23636.7	24514.4	23622.3	24031.6
1.17_460.2547m/z+		460.255	1.16575	0.00314679	1.17096	LD flies	90542.8	83334.1	78351.5	86654.6	89842.8	79810.9	102779	97774.9	104441	109594	90532.4	90354
5.16_615.5386m/z-		615.539	5.15727	0.0399296	1.1705	LD flies	92577.9	98609.2	96050.2	92273.3	82517	97034.9	89968.3	97219.5	122769	127732	116933	99761.6
8.52_777.5903m/z-		777.59	8.52238	0.0298112	1.16992	LD flies	103355	109055	117289	94378.2	94916.2	99024	123305	126224	143490	121344	105341	103330
8.53_559.4399m/z-		559.44	8.52778	0.0349978	1.16851	LD flies	57971.9	66344.8	77488.6	63422.1	53196.3	68326.3	73063.3	73350.4	83737	82092	74713.1	64964.7
4.29_640.8909m/z+		640.891	4.29045	0.00516745	1.16848	LD flies	43575.8	37999.7	35483.2	38493.5	37985.5	33511.3	47093.4	45211.8	44101.3	40779.2	41202.7	46913.1
1.06_272.1866m/z+		272.187	1.06308	0.0332027	1.16797	LD flies	16337.1	15044.6	13910.8	15107.9	14789.5	16254.1	15842	19624.2	15352.6	17987	16323.8	21674
3.25_301.1653m/z-		301.165	3.24525	0.0187549	1.16357	LD flies	31193.4	30249.4	27807.5	30173.9	28084.1	31300.4	30951	36385	40733.9	37501.2	30849.8	31635.9
7.71_601.5155m/z+		601.516	7.71208	0.0348156	1.16212	SD flies	50438.7	52852.6	59626.2	54889.2	66087.9	60474.3	49065	53348.5	39660.8	50045.3	49144.7	55064.7
4.85_782.4792m/z+		782.479	4.85218	0.0330319	1.16185	LD flies	30313.4	28885.2	26246.4	29204.5	32637.2	22925.4	35692.5	32482.2	30146.6	31228.7	30754.1	37456.6
7.76_740.5237m/z-		740.524	7.76073	0.0057827	1.15862	SD flies	5.0275e+06	5.42973e+06	5.68357e+06	5.59504e+06	5.87409e+06	5.51455e+06	4.48071e+06	5.46022e+06	4.43685e+06	4.75618e+06	4.34087e+06	5.11471e+06
4.47_725.4650m/z+		725.465	4.4659	0.00135493	1.15844	LD flies	37189.7	31600.8	36830.4	35879.8	34877.8	31761.8	42223.7	37503	39735.8	40954.7	39675.7	41024.8
5.12_59.0129m/z-		59.0129	5.11943	0.0169152	1.15736	LD flies	16933.7	17760.1	13157.2	15588.5	15579.1	16000	18850	17288.5	19843.3	19902.9	17017	17069
7.90_687.5445m/z-		687.544	7.89583	0.0199601	1.15448	SD flies	1.22677e+06	1.33387e+06	1.4828e+06	1.39494e+06	1.40046e+06	1.3488e+06	1.13945e+06	1.39879e+06	1.02302e+06	1.20936e+06	1.06558e+06	1.25584e+06
5.19_283.2638m/z-		283.264	5.18968	0.0225091	1.15432	LD flies	4.31276e+06	3.76974e+06	3.79362e+06	4.08397e+06	3.68154e+06	4.10311e+06	4.02729e+06	4.43061e+06	4.56739e+06	5.09943e+06	5.23481e+06	4.04953e+06
8.27_810.5624m/z-		810.562	8.26585	0.0443007	1.14932	SD flies	117128	118440	133990	113734	114620	111231	81297.5	119834	93438.4	109156	101708	111578
7.93_662.4468n+		663.454	7.93365	0.00691947	1.1453	LD flies	2.13506e+07	1.9511e+07	1.83151e+07	1.9756e+07	1.86126e+07	2.02545e+07	2.24247e+07	2.25337e+07	2.51267e+07	2.33564e+07	2.16947e+07	1.97799e+07
8.52_517.3927m/z-		517.393	8.51697	0.0403269	1.1395	LD flies	44555.7	53723.4	46137.2	45725.2	45884.4	48746.9	62826.1	46863	59866.2	52698.8	53354.2	48889.7
7.90_577.5161m/z+		577.516	7.90122	0.0322591	1.13635	SD flies	29972.8	37245.7	39641.2	38759.6	34504.5	37706.6	32851.3	31574	27996.3	33767.4	33243.8	32260.8
1.27_279.0945m/z+		279.094	1.27383	0.00961549	1.13269	LD flies	396472	367412	371903	332414	354935	372449	417129	408908	426373	442862	432697	358949
8.01_726.5440m/z-		726.544	8.01185	0.0090283	1.12613	SD flies	4.86267e+06	5.19224e+06	5.5679e+06	5.51577e+06	5.52908e+06	5.45998e+06	4.53538e+06	5.38643e+06	4.50704e+06	4.74528e+06	4.41981e+06	4.93532e+06
2.43_334.1791m/z+		334.179	2.42962	0.0437482	1.12611	LD flies	41246.5	40620.5	45539.3	43531.7	35587.4	38167.8	43244	47838.2	47271.8	51610	39822.3	45766.1
8.27_728.5596m/z-		728.56	8.27125	0.0388139	1.12588	SD flies	1.58701e+06	1.55549e+06	1.78839e+06	1.75768e+06	1.66119e+06	1.54642e+06	1.31633e+06	1.67945e+06	1.25666e+06	1.54266e+06	1.45001e+06	1.5446e+06
1.08_316.2130m/z+		316.213	1.07928	0.00303761	1.11935	LD flies	1.46666e+06	1.41431e+06	1.40889e+06	1.44728e+06	1.36635e+06	1.41208e+06	1.54859e+06	1.64969e+06	1.69456e+06	1.65033e+06	1.41213e+06	1.57658e+06
7.97_728.5598m/z+		728.56	7.96607	0.0243086	1.11685	SD flies	4.59864e+06	5.23942e+06	5.38802e+06	5.19182e+06	5.40144e+06	4.95415e+06	4.49609e+06	5.12534e+06	4.21551e+06	4.37381e+06	4.30862e+06	5.03444e+06
8.04_824.5392m/z-		824.539	8.04428	0.0491843	1.10541	SD flies	154861	149346	148316	140439	151798	141397	124921	141272	110329	147697	140938	136499
5.07_406.2533m/z+		406.253	5.06547	0.0418851	1.10195	LD flies	3.54333e+06	4.09926e+06	3.477e+06	3.855e+06	3.52721e+06	3.2762e+06	4.25956e+06	3.74571e+06	4.07959e+06	3.78835e+06	4.33361e+06	3.79136e+06
7.75_822.5270m/z-		822.527	7.74992	0.0057735	1.07733	SD flies	386159	407184	408049	395001	415714	428225	364062	386583	390566	377931	357247	388773
8.02_808.5471m/z-		808.547	8.02267	0.0237667	1.05846	SD flies	318604	307661	317822	324679	327019	337858	316732	316690	302366	287467	291782	311800
7.94_721.5074m/z+		721.507	7.94445	0.0222548	1.04642	LD flies	1.75234e+07	1.732e+07	1.67908e+07	1.67488e+07	1.68275e+07	1.73004e+07	1.85482e+07	1.76974e+07	1.88246e+07	1.75298e+07	1.73271e+07	1.73421e+07
7.59_810.7020m/z+		810.702	7.58525	0.686852	17.8081	LD flies	6624.4	0	98.1745	3145.98	452.784	4166.87	0	1491.57	10264.6	6883.26	239311	56.9612
7.40_636.5767m/z+		636.577	7.4015	0.0731353	13.4639	LD flies	4387.33	1561.78	669.105	986.253	1078.99	909.876	2066.21	2713.54	5860.4	3007.54	113818	1698.5
3.36_644.4937m/z+		644.494	3.36128	0.192603	10.9515	LD flies	4802.56	897.003	3504.64	796.109	2156.43	3288.64	4570.67	3300.51	1981.82	2569.68	153405	3321.94
3.33_688.5201m/z+		688.52	3.32633	0.324933	8.80502	LD flies	3629.09	1706.51	4607.36	798.873	337.748	4354.98	4470.38	2522.73	1614.93	2378.53	123858	1057.54
4.24_672.5256m/z+		672.526	4.2364	0.160064	8.25074	LD flies	2719.93	216.505	2563.6	0	1646.34	3729.41	2778.71	3105.57	2000.33	4067.6	76788.1	992.929
4.19_716.5499m/z+		716.55	4.19317	0.410061	8.18758	LD flies	1505.3	979.536	2733.81	1309.83	0	2164.09	2697.18	644.949	1620.06	207.27	65468.6	532.969
3.60_406.3290n+		407.336	3.59905	0.171503	7.19036	LD flies	5762.85	2982.07	4389.58	2989.28	1697.94	6064.4	12590	5088.82	4159.34	4021.2	142385	3505.29
3.42_600.4665m/z+		600.467	3.41532	0.193885	6.99867	LD flies	7144.86	4753.52	5054.61	4523.72	4001.97	5159.56	9447.8	5729.99	6284.24	5231.35	181892	5842.02
3.50_512.4151m/z+		512.415	3.50178	0.176215	6.06107	LD flies	8574.03	3881.09	6779.49	2373.48	3403.7	14339.7	15364.4	3345.26	11129.8	10568.8	192384	5719.26
3.54_468.3901m/z+		468.39	3.53962	0.138263	5.62317	LD flies	4660.37	3820.96	7434.73	2760.6	2612.74	11565.3	5329.16	7884.03	8949.13	7012.76	148926	6646.45
3.64_363.3104m/z+		363.31	3.64228	0.30049	4.8874	LD flies	6381.41	3686	2438.4	2277.78	1612.58	5423.53	6719.8	4206.17	5648.63	2534.27	85811.4	1721.35
6.98_640.4936n+		658.525	6.98033	0.410225	4.43259	LD flies	82180.5	6583.22	2868.99	9143.95	10631.3	21763.8	3852.13	18443.7	66017.2	25854.9	471205	4922.99
5.14_465.3093m/z-		465.309	5.14105	0.808277	4.31189	SD flies	5973.3	5888.47	5088.16	5391.38	233707	7621.65	7295.18	11734	9556.72	8008.83	19365	5189.94
4.27_628.4986m/z+		628.499	4.27423	0.637983	4.29632	LD flies	7489.53	1431.19	5595.91	2974.62	2205.05	6272.8	5834.41	2370.02	3689.4	3201.31	95327.5	1148.91
6.99_699.5518m/z+		699.552	6.98573	0.581484	4.09737	LD flies	58830.7	3292.4	1606.14	10376.9	1368.21	14391.7	1349.48	15703.6	43553.2	15784.5	291192	632.123
3.95_315.2535m/z+		315.253	3.94747	0.128893	4.01361	SD flies	43971.4	3161.32	3060.72	25920.4	2737.87	23651.5	10264.2	2746.86	2765.67	3349.59	2886.49	3526.09
3.45_556.4412m/z+		556.441	3.44775	0.291472	3.47539	LD flies	18627.1	9512.86	13873.5	8434.56	9436.11	21093.3	19282.7	17652	11641.7	13744.4	209528	9579.59
4.33_584.4744m/z+		584.474	4.32827	0.356096	3.47172	LD flies	9919.57	3273.39	4267.1	4689.58	4696.09	5206.86	3289.61	4913.43	5329.03	7608.57	84811	5326.08
4.38_540.4473m/z+		540.447	4.37943	0.450317	2.70439	LD flies	8188.73	5491.43	7840.58	6936.67	6859.31	13102.5	8270.76	7526.9	8484.28	7793.74	94084.9	4783.84
2.61_325.1844m/z-		325.184	2.61332	0.0732587	2.49441	LD flies	3468.5	4468.89	9800.93	4424.8	1023.34	3137.49	26511.7	7727.67	4474.38	5331.92	17148.9	4468.31
3.74_463.3511n+		464.358	3.74212	0.129855	2.31324	LD flies	50393	3376.81	92868.5	32472.1	41388.9	25746.7	28884.8	62819.9	205507	29257.7	143395	99760.1
10.04_836.7703m/z+		836.77	10.0429	0.120931	2.30782	LD flies	21122.3	18136.3	15954.9	29570.6	41452.3	13116.5	12461	125965	19894.8	42753	64106.6	56420.7
5.59_788.5524m/z+		788.552	5.59218	0.810372	2.06331	SD flies	16500.5	468.775	4102.21	7849.72	5686.89	43352.2	4974.87	5120.31	6341.96	2341.97	4016.7	14988.3
5.86_802.4635m/z+		802.464	5.86492	0.106229	2.06324	SD flies	7884.96	17150.3	10452.2	13533.7	50073.5	13948.5	5235.28	13192.1	9009.58	8884.29	2058.09	16409.7
4.57_391.3400m/z+		391.34	4.57398	0.397093	2.05558	LD flies	5968.27	6000.34	6617.1	3878.6	3706.49	5972.77	7260.33	6730.07	3612.68	4410.62	39334.3	4725.56
6.22_804.4813m/z+		804.481	6.22412	0.0839691	1.97899	SD flies	5998.77	11199.6	15094.5	4986.47	18947	7850.57	9162.26	9555.21	2881.05	3277.65	724.257	6778.13
3.73_171.1394m/z+		171.139	3.7313	0.123675	1.95071	LD flies	9388.6	1562.16	14779.1	6437.89	8092.34	5375.55	6250.22	10528.4	30054	5933.77	20278.2	15977.6
7.26_786.5290m/z-		786.529	7.26378	0.103018	1.89419	SD flies	48502.1	34312.6	77748.4	63121.8	176238	56731.3	54491.2	90943.1	7167.84	17387.8	3320.67	67771.5
6.24_780.4818m/z-		780.482	6.24023	0.126507	1.88469	SD flies	39249.7	41390.3	60725.6	57804.9	159637	49907.6	36023.6	69319.5	25616.9	32525.1	3222.25	50153.2
7.86_770.6068m/z+		770.607	7.85798	0.0865436	1.84721	SD flies	8479.11	26643.1	18765.6	27191.7	22704.8	6838.72	8387.68	9951.36	9970.13	8255.45	6602.92	16718.9
7.47_751.6207m/z+		751.621	7.46635	0.0779474	1.80264	LD flies	68728.3	59946.1	63332.1	62598.7	37489.5	51469.4	57159.6	75788	87229.2	107205	237575	54365.5
7.13_798.5294m/z-		798.529	7.13408	0.495043	1.79429	LD flies	5342.59	16082.7	31661.2	20628	10074.4	15116.9	27033.5	29618.2	1837.04	38394	34965	45618.1
5.57_829.5786m/z+		829.579	5.57057	0.959507	1.76181	SD flies	26390.8	354.871	11613.1	8275.86	9785.49	42798.2	10339.2	7299.74	8909.91	4524.79	4848.2	20394.4
10.35_1055.8730m/z-		1055.87	10.348	0.108968	1.73635	LD flies	13361.5	13105.2	4944.63	17826.8	4542.81	2372.22	22855.5	16012.3	13898.4	19625.8	5220.55	19888.9
1.56_895.4577m/z+		895.458	1.55737	0.0622496	1.72664	LD flies	8661.28	8439.06	8255.14	6228.52	21788.5	6479.72	11491.8	27669.2	25270.1	8258.2	17462	13192.1
5.86_778.4658m/z-		778.466	5.85943	0.0909593	1.72543	SD flies	116145	118849	149860	120527	315333	141221	111946	148845	64074.6	65217	17199.3	150223
7.44_788.5441m/z+		788.544	7.43933	0.153545	1.71997	SD flies	10684	9107.82	6934.78	4425.58	21728.3	11331.2	10965.8	5794.59	4011.48	6834.89	853.248	8872.99
8.25_740.5230m/z-		740.523	8.24963	0.0935137	1.71475	SD flies	8947.96	22595.2	37546	11347.9	15547.2	18508.6	4803.62	8368.77	8794.95	10945.3	3742.69	30114.3
6.59_782.4970m/z-		782.497	6.59403	0.196937	1.71061	SD flies	10905	27981.6	28319.6	28669.7	98086.1	32676.7	29038.5	40618.9	11312.1	5316.07	2358.67	43845.8
7.03_784.5129m/z-		784.513	7.03142	0.20031	1.70723	SD flies	23825.1	32352.3	53451.3	52124.5	190276	40095.6	40190.9	100787	12447.1	12008.5	1395.1	62856.3
2.33_331.2185m/z+		331.219	2.3298	0.402323	1.70408	SD flies	10704.7	6798.25	42319.4	62469.6	11227.5	18690.4	9351.22	11692.2	9192.25	25437.7	27764.2	5883.25
10.45_873.7054m/z-		873.705	10.4452	0.247197	1.6964	SD flies	23186.2	6443.3	8308.31	3859.23	14953.5	4531.21	7023.09	5403.11	12032.3	5601.69	2632.49	3431.91
10.44_1055.8705m/z-		1055.87	10.4398	0.0800398	1.69402	LD flies	5439.97	17660.6	5927.82	2586.07	6943.14	4304.36	7413.96	16287.9	22466.5	10397.8	8180.22	7862.54
5.84_595.4724m/z+		595.472	5.8433	0.0678603	1.6838	SD flies	9353.1	6714.25	10614.4	8512.27	22445.5	9774.53	7085.82	11318.7	3991.41	5959.56	2957.45	8723.86
6.98_497.3923m/z+		497.392	6.98033	0.259875	1.65157	LD flies	89354	45960.9	47613.2	63518.1	50431.3	61400.4	54524.4	71791	84172.9	60838.8	270022	50371.1
9.64_896.7709m/z+		896.771	9.64338	0.0816586	1.63536	SD flies	19802.2	23300.6	14983.6	51997.9	25833.4	24835.6	14146.6	22894.8	6543.92	15016.4	17731.6	21965.2
2.43_274.2749m/z+		274.275	2.42962	0.954308	1.6302	SD flies	2140.26	4855.69	80875.7	1336.24	373115	2760.13	130540	143662	1605.96	2233.66	5089.83	2161.22
9.91_834.7539m/z+		834.754	9.91072	0.193528	1.62104	LD flies	27275.9	16571.5	15933.3	30731.6	48346.6	10735.1	14453.6	89358.5	26727.5	35189.3	36870.4	39898.5
6.11_675.6761m/z+		675.676	6.10522	0.102526	1.59351	SD flies	133804	123005	357753	143728	192168	221926	93904.5	281419	179551	82902.7	63896.8	34050.9
9.61_823.6825m/z+		823.683	9.61095	0.0546917	1.5882	SD flies	30661.3	34966.6	25221.9	17600.1	18333.3	19389.3	12738.2	5831.69	29381.3	11119.8	14175.8	18789.7
1.25_162.0251m/z-		162.025	1.2468	0.652306	1.57894	LD flies	1056.5	136.248	54673.5	123.751	3241.38	159.331	275.881	743.566	31199.1	105.274	692.71	60757.8
6.76_340.3578m/z+		340.358	6.76417	0.0927279	1.57879	SD flies	10451.4	13946	28140.4	14892.8	20574.1	23460.5	9173.52	20949.9	16895.4	13660	5611.02	4311.8
9.05_849.6359m/z-		849.636	9.04625	0.170496	1.57738	LD flies	3123.62	2406.36	6046.42	6706.11	14414.4	13868.8	20442.6	6045.6	8116	15262.7	17276	6308.9
10.41_1053.8866m/z+		1053.89	10.413	0.217767	1.57319	LD flies	36110.2	41515.4	47980.2	104665	18991	10026.3	61310.1	36725.4	109565	21754.6	64720.8	113833
8.45_946.7274m/z+		946.727	8.44687	0.252693	1.55306	SD flies	14195.6	17546.7	90134.2	23297.5	46150.4	39818.1	9981.85	10568.9	17942.5	17759.8	20976	71601.1
8.37_758.2233m/z+		758.223	8.3712	0.459013	1.54836	SD flies	26980.4	8493.01	6167.82	11892.2	1650.06	19751.8	10768.3	20604.8	5642.7	6298.27	1709.53	3372.86
9.82_789.6099m/z-		789.61	9.8187	0.109245	1.53909	LD flies	10492.2	6401.16	7387.13	12014.8	4421.48	1366.3	15488	6746.52	9322.09	11941.2	10602.7	10669.2
6.56_881.5135m/z+		881.514	6.56168	0.128041	1.53773	SD flies	7692.5	6688.39	9943.09	13103.7	21684	8152.34	3510.71	12228.1	6694.61	4423.93	5838.21	11046.7
10.05_810.7550m/z+		810.755	10.0483	0.370142	1.51786	LD flies	23574.7	7087.51	8307.15	38350.3	25652	15005.9	7519.84	72451	19997.1	26400.5	28782.1	23923.1
10.86_1001.8065m/z-		1001.81	10.8639	0.10355	1.50824	LD flies	6802.07	10627.1	3513.02	10597.7	5364.5	13882.2	13623.2	15383.6	9267.14	7076.58	19467.6	11780.4
8.40_507.5134m/z+		507.513	8.40363	0.0517103	1.49581	LD flies	9487.45	12436.9	5214.03	9973.95	8209.56	12982.4	10741.7	11499.3	12367.5	23950.8	16289.3	12363.4
10.15_941.7850m/z-		941.785	10.1455	0.0587896	1.49571	LD flies	10239.2	10841	22018.2	30691.8	21298.1	11029.9	40400.9	23813.3	28801.2	22981.9	23635.6	19089.7
8.23_960.7083m/z+		960.708	8.2334	0.172901	1.49463	SD flies	10027	28180	45344	27180.6	24725.2	32860.1	7119.52	15769	12579.7	14253.4	19818.3	43074.8
6.56_858.5272n+		876.561	6.56168	0.105385	1.48891	SD flies	84795.3	83809.2	112040	119881	215658	91914.7	85124.7	108820	68321	75086.2	33725.7	104505
7.37_1194.8225m/z+		1194.82	7.36908	0.113139	1.48273	SD flies	23429.7	18091.6	13233.6	11519.7	20563.1	14025.1	20675.7	10033.3	10131.9	2844.68	12811	11528.5
1.67_246.2438m/z+		246.244	1.67085	0.970913	1.48163	SD flies	2416.09	124.36	123935	1976.77	485789	1894.56	88586.2	298459	3419.44	8.12709	2595.24	22782.5
10.12_901.8104n+		902.818	10.124	0.0602953	1.48005	SD flies	465020	954959	693314	1.19444e+06	740786	1.21686e+06	462750	691923	510762	612763	709938	569438
9.96_853.7228m/z+		853.723	9.95935	0.128717	1.4788	SD flies	16022.4	47565	24955.4	18040.3	23060.7	14441.2	17724.6	15648.2	17353.5	11877.3	20964	13866.1
6.98_859.5341m/z-		859.534	6.98025	0.180056	1.46696	SD flies	48274.3	34473.6	28290.9	35880.4	94904.7	39439.2	31386.2	63499.5	18540.6	34029.5	10021.6	34254.5
1.21_163.0339n+		205.081	1.21438	0.894067	1.46483	LD flies	23683.9	3050	420104	2480.49	39572	2505.31	964.267	966.931	224446	2955.47	7982.4	482494
5.53_336.3270m/z+		336.327	5.52733	0.232083	1.45851	SD flies	3196.71	9384.21	16070.3	10262.1	13005.9	12391.4	7333.67	11623.6	14976.1	4945.49	3057.59	2156.79
7.37_786.5613m/z+		786.561	7.37448	0.44771	1.45561	LD flies	17385.2	22528.5	30729.1	32872.6	24380.1	20463.4	37175.2	30360.1	7398.95	44518.7	45735.1	50764.4
7.61_787.5780m/z+		787.578	7.60687	0.0850044	1.44982	SD flies	17323.5	22518.7	27531.7	31843.5	44545.7	18523.6	18203.8	18637.7	13301.6	21809.8	13666.8	26316.4
2.04_452.3220m/z+		452.322	2.04338	0.922911	1.44919	SD flies	40282	1005.04	15910.8	19951.3	25950.9	54600.8	27289	10833.2	8781.29	18896	7028.95	35991.6
8.75_535.5440m/z+		535.544	8.75203	0.0831997	1.44096	LD flies	10049.7	11340	10626.1	10196.6	12906.6	11393	13930.6	7725.03	16026.5	21315.3	22657.9	14185.9
5.61_371.3162m/z+		371.316	5.6138	0.319147	1.43516	LD flies	160212	69222.1	126342	133427	138415	274337	115395	144610	161277	367423	114497	391248
13.03_618.2906m/z+		618.291	13.0326	0.0565571	1.43309	SD flies	13304.3	14785.3	11820.1	17195.9	8941.25	12358.1	5928.02	7628.44	5050.71	9590.16	12617.6	13895.5
5.61_258.1842n+		259.192	5.6138	0.324993	1.43275	LD flies	92356.3	36725.6	71884.2	73569.2	81039.1	161954	69022.7	79635.8	91254.3	211695	63991.6	225893
9.19_715.5836m/z+		715.584	9.1869	0.0636666	1.42158	SD flies	20437.7	25686.9	20826.2	11997	25667.9	16949.4	11800.6	10868	21024.2	9257.48	17395.5	15168.5
5.61_146.0589n+		129.056	5.6138	0.315619	1.41539	LD flies	88131.8	39270.3	70150.9	76557.2	79070.4	159351	67182.2	81251.9	93805	203396	64500.5	215297
9.02_718.5730m/z-		718.573	9.01923	0.110968	1.40839	LD flies	1876.18	7236.87	10526.4	6005.94	5538.8	15484	12804.2	10215.7	12014.8	10649.7	11039.5	9003.44
8.67_706.5537m/z-		706.554	8.66542	0.263179	1.40337	SD flies	16545.3	7909.62	9572.01	5482.35	18546.9	7542.61	5485.29	10575.2	1996.33	13310.1	9582.98	5793.88
6.16_336.3266m/z-		336.327	6.15918	0.109647	1.40293	SD flies	32007.7	25947.3	54287.3	28530.6	43278.6	43254.4	24558.1	47081.4	34716.7	18795	24560.5	12310.3
9.96_827.7079m/z+		827.708	9.95935	0.144704	1.40061	SD flies	55825.4	95275.3	61503.5	35250.5	52468.4	38888.9	40453.5	23845.3	50669.1	36054.4	68060.4	23106.3
9.37_743.6155m/z+		743.616	9.37317	0.0627713	1.39708	SD flies	141781	179513	120505	97854.2	124579	84840.6	125475	60555.1	96192	65717.4	113687	74543.1
1.25_203.0639m/z-		203.064	1.2468	0.961435	1.39697	LD flies	4246.91	859.662	130532	820.722	9530.97	196.91	384.167	366.06	64716.8	393.248	965.268	137394
8.76_966.7898m/z+		966.79	8.75743	0.286957	1.39238	SD flies	3868	15109.3	11137	11398.6	16620.7	8720.4	4797.92	13792.6	5714.09	6844.59	9239.02	7625.84
2.07_768.5374m/z+		768.537	2.0704	0.12653	1.37667	LD flies	14245.2	14733.6	16557	29697.2	5194.74	16645.8	21662.2	21517.7	27813.1	28521.8	17559.1	16563.8
6.28_566.4415m/z-		566.441	6.28347	0.231267	1.37256	LD flies	22908.8	14532.3	19500.9	19183	11772.6	11960	14246.2	27205.1	24597.2	39312	19731	11968.8
5.61_188.1063n+		171.103	5.6084	0.349689	1.36813	LD flies	15418.4	4101.57	13178.3	11012.8	13818.1	24620.5	10426.9	12595.7	15561.4	30461.5	10187.9	33157.9
9.95_936.7172m/z-		936.717	9.9484	0.218898	1.36625	LD flies	19389.3	5020.13	11972.1	9676.44	31660	8718.85	17845.1	29279.5	8224.76	17567.9	24675.7	20500.9
5.61_393.2981m/z+		393.298	5.6138	0.466273	1.36494	LD flies	34185.4	11309	27016.8	28013.2	26134.4	59009.1	19358.7	26434.5	33590.5	73823.4	20471.5	79747.2
10.47_1013.8245m/z-		1013.82	10.4669	0.0965862	1.36393	SD flies	38387	34099	25844.9	17492.8	21512	26820.2	13790.6	16404	17364.3	24106.1	16269.9	32420.4
4.91_444.3794m/z+		444.379	4.91163	0.408815	1.36123	SD flies	12403.2	9982.46	39182.8	6613.61	21432.3	14926.6	17233.9	25094.9	16535.7	6073.16	5314.86	6546.4
7.07_368.3896m/z+		368.39	7.07473	0.0741883	1.3609	LD flies	4529.71	7106.92	7541.5	9576.41	7948.68	8269.81	10122.6	13096.1	8950.08	14025.4	7512.04	7497.32
8.36_836.5785m/z-		836.578	8.36025	0.344405	1.35944	SD flies	9655.32	7869.63	27603.8	24080.3	23849.3	12951.3	12474.2	21907.6	14323.5	540.504	12775.5	15958.8
7.42_367.3574m/z-		367.357	7.41763	0.121762	1.35863	SD flies	97285.5	102425	106486	106671	228318	111118	95637.1	92967	66908.9	80556.2	142344	75308.8
7.85_702.5427m/z+		702.543	7.85258	0.309684	1.35306	SD flies	20586.9	19964	18729.7	21231.6	10469.7	6321.07	7308.66	11490.7	11709.2	18132.6	13368	9904.02
8.29_759.6169m/z-		759.617	8.28747	0.306224	1.3406	LD flies	10413.5	10260.6	12470.2	9065.51	3593.79	13558.7	10796.9	15334.1	21529.1	10107.7	5874.01	15939
10.26_878.8177m/z+		878.818	10.2645	0.23764	1.33503	LD flies	70967.5	50642.6	71529.7	94479.8	67121.7	85882.8	44294.1	135586	78305.4	94110.9	138064	97885.1
9.27_780.5707m/z-		780.571	9.27322	0.224608	1.32537	LD flies	12608.8	31438.2	15325.5	8120.07	30192.9	8437.68	26860.3	24719.4	19298.6	13550.9	39016	17206.8
10.57_941.7866m/z-		941.787	10.5749	0.484335	1.32536	LD flies	22758	10883.4	6570.35	8758.62	15276.1	8163.06	5923.27	26256.5	8034.76	16184.9	26729.1	12840.4
7.54_580.4940m/z+		580.494	7.53662	0.128158	1.32198	LD flies	10673.4	6503.05	7546.75	5833.39	7607.32	14686.3	13349.6	13901.4	8502.78	13661.5	13117.6	7334.05
11.77_319.2270m/z-		319.227	11.7685	0.117652	1.31905	LD flies	8530.04	10547.6	9009.08	4981.24	11099.6	11690.1	14083.3	12430.7	13177.3	7255.1	15319.1	11413.8
6.99_601.5174m/z+		601.517	6.98573	0.238368	1.31799	SD flies	16965	16331	21990.7	21181.1	44625.4	25225.3	19764.6	30640.5	14226.6	9082.98	12626.8	24675
10.41_906.8481m/z+		906.848	10.4076	0.326438	1.31562	LD flies	14953	24206.3	31390.9	29655.5	31740.3	26500.5	13813.3	35705	36512.4	32751.3	56202.2	33471.5
9.35_822.6192m/z-		822.619	9.35142	0.0983303	1.31287	LD flies	21486.6	34326.1	35709.2	24627.5	49566.9	34997.1	57530	53630.5	33003.2	32127.6	42664.5	44555.9
4.44_517.3630n+		559.395	4.44428	0.0806585	1.30947	LD flies	18081	18075.8	11277.5	9776.5	12455.3	13093.7	14237.7	21980.6	18119	24078.3	13233	16722.9
10.41_880.8349m/z+		880.835	10.4076	0.518329	1.30823	LD flies	10045.7	5845.12	13784.8	11070.7	5880.83	9744.52	6006.45	17631.5	11369	10582	22842	5315.89
10.27_852.7994m/z+		852.799	10.2699	0.196684	1.30762	LD flies	33851.2	17259.7	18493.3	36734.9	15728.7	21432.7	17454.9	43143.9	29312.8	23676.4	39122.5	34933.6
9.59_745.6297m/z+		745.63	9.58933	0.154492	1.3065	SD flies	67195.3	62935.5	37914.2	39835	48490.9	33370	46615.8	22462.1	36552.7	26429.8	58564.1	31143.6
10.45_1051.8694m/z-		1051.87	10.4506	0.351067	1.30625	LD flies	81668.2	82288.7	143259	184588	40068.3	16306.4	103549	70707.1	181631	43832.1	138721	177619
10.22_874.7067m/z-		874.707	10.2211	0.0687568	1.30552	LD flies	26068.4	68545.7	40096.2	36730.7	57134	42344	63461.2	66902.3	53182.1	46021.1	62906.1	61216.5
8.20_702.5436m/z-		702.544	8.201	0.0642367	1.30504	SD flies	25305.4	31512.4	43045.7	45079.5	34146.5	28670.4	22330.2	32902.4	19121.3	27939.8	24983.5	31920.3
9.59_771.6469m/z+		771.647	9.58933	0.077208	1.30286	SD flies	213135	261393	193487	156483	184596	141034	185894	104266	162985	114416	188586	126622
4.52_413.3279m/z+		413.328	4.51993	0.0622079	1.30213	LD flies	12719.2	9380.89	6686.42	17976.8	13041.8	13683.8	17125.3	14952	16668.3	13597.2	17769.8	15579.7
8.00_691.5755m/z+		691.575	8.00103	0.08276	1.30137	SD flies	30859.6	43069.4	48669.7	43139.7	40255.2	40467.7	20529.2	41633.4	19400.9	32039.6	28888.1	46894.4
9.09_822.6179m/z-		822.618	9.09488	0.327306	1.29667	SD flies	30116.1	12625.4	15277.3	17441.9	38525.6	19878.3	18639.7	5971.14	29098.2	13408.1	14921.2	21198.6
6.57_599.5026m/z+		599.503	6.56708	0.10881	1.2939	SD flies	65611.1	62087.1	76168.2	89899.1	131523	80406.3	70077.3	73238.1	56428.4	62289.1	46953.5	81842.9
3.16_227.2010m/z-		227.201	3.16418	0.175512	1.29148	LD flies	76641.3	51045.7	52021.6	61173.6	160942	66433.3	72731.3	109139	85626.8	93597.7	162965	80683.5
1.23_218.2125m/z+		218.213	1.2252	0.908846	1.28853	LD flies	80671.6	1591.02	314131	72981.6	993233	46890.4	550361	974185	15686.3	2462.96	46618.3	355722
7.62_717.5557m/z-		717.556	7.61768	0.100605	1.28812	SD flies	16417.3	15947.8	22963	13528	21606.5	19030.4	16812.6	13438.8	7554.89	17747.9	14409.3	15038.3
10.00_1053.8873m/z-		1053.89	10.005	0.685692	1.28801	SD flies	17698.3	20809.3	100912	105190	17724.4	46182	14982	21392.9	67943	13419.1	43844.4	77948.5
4.72_269.2480m/z-		269.248	4.71697	0.154912	1.28492	LD flies	23203.1	14858.6	17039.8	19229.9	49139.7	20216.4	23803	32272.9	28048	29862.8	46878.2	23761.7
8.13_1184.6790m/z+		1184.68	8.13073	0.323074	1.28442	LD flies	13335.1	2986.73	14589.3	10711.4	21450.2	12698	16319.7	16467.5	24918.6	14508.7	7286.84	17820
9.59_739.6690n+		740.676	9.58933	0.0977648	1.28426	SD flies	1.25515e+06	1.28701e+06	804197	787266	1.03167e+06	712632	860881	613243	811375	594815	979184	717390
2.30_857.4667m/z+		857.467	2.29737	0.0986937	1.27932	LD flies	11561.8	10097.8	10324.1	15036.7	6927.98	9912.2	13397.2	15383.6	13583.5	17734.2	9024.57	12574.9
9.78_799.6774m/z+		799.677	9.78102	0.100859	1.27868	SD flies	191921	246225	176790	141230	181892	130068	163087	94176.7	161198	120011	179025	117836
9.00_933.7245m/z-		933.725	8.99762	0.196595	1.27757	LD flies	18498.1	30082.1	22787.3	16160.5	9197.62	24433.2	23623.3	35982.7	27605.7	22736.4	16108.9	28731.8
4.70_444.3799m/z+		444.38	4.6954	0.502204	1.27712	SD flies	22790.2	15936.1	66157.1	16291.5	29405.7	28148.3	28524.1	35900.6	29224.1	20390.9	15541.5	10365.5
7.02_612.4842m/z+		612.484	7.02068	0.158167	1.27522	LD flies	8475.4	6952.36	7080.47	10917.8	13512.1	5538.19	9492.47	12238.1	10203.4	17158.8	8422.09	9404.09
7.47_741.5161m/z-		741.516	7.46627	0.18885	1.27496	SD flies	7809.32	16825.6	11627	10443	12706.7	15516.6	13343.5	12012.5	5949.44	7506.48	6534.34	13422.8
10.15_777.5892m/z-		777.589	10.1509	0.189853	1.27184	LD flies	9788.19	14404.7	16224.3	15818.2	15421.9	4868.54	13325.3	13672.2	16486.2	22769.4	17682.4	13392.6
1.19_173.1083m/z+		173.108	1.18737	0.498274	1.26912	LD flies	17161.2	4606.05	42938.9	7100.75	20598.2	12751	9376.27	8948.41	31368.6	19744.5	14880.2	49137.8
12.73_654.3611m/z+		654.361	12.7274	0.195685	1.26863	SD flies	12188.8	18028.2	9528.65	13200.8	10222.7	11328.1	12947	5359.86	4612.95	5496.31	17420	12886.7
7.13_601.5160m/z+		601.516	7.13417	0.159553	1.26656	LD flies	8761.96	10853.8	16312.1	14675.1	12357.1	10230.2	13839.6	13722.8	9748.5	14539.5	21569.3	19280.3
9.27_619.4612m/z-		619.461	9.26782	0.101916	1.26449	LD flies	12408.9	18180.6	17420.4	12494	18963.3	23375.5	18052	21290.8	28187.1	24264.1	15489.7	22760
5.78_425.3056m/z-		425.306	5.78378	0.0703756	1.26431	LD flies	13891.6	14015.5	7684.15	10730.6	12991.7	11699.1	18092.7	11861.3	17066.9	16506.9	12000.5	14253.9
8.32_772.5853m/z+		772.585	8.32003	0.173938	1.26261	SD flies	10801.8	11555.9	16097.5	17633.8	21018.1	10756.1	14967.8	12055.9	8226.67	9095.71	11490.1	13752.3
6.57_857.5177m/z-		857.518	6.56702	0.200377	1.25808	SD flies	137944	124068	139232	133826	265190	160065	131120	171942	114199	122046	72775.9	151241
1.56_59.0623m/z+		59.0623	1.55737	0.0712989	1.24351	LD flies	38003.5	25722.8	33538.1	27674.6	48034.2	33606.5	45402.2	45175.3	53794.4	35761.4	41852.9	34898.7
7.93_607.4572m/z-		607.457	7.93367	0.227851	1.24343	LD flies	8336.71	9817.02	6261.41	12386.5	13026.9	5817.08	9183.76	11304.1	17905.6	9721.34	8264.15	12812.8
10.67_1055.8737m/z-		1055.87	10.6693	0.147947	1.23877	SD flies	53064.9	59971.8	59682.1	39041	45320.9	42407.2	55503.7	23604.9	33498.9	30176.5	48891.6	50087.4
6.11_360.3241m/z+		360.324	6.11063	0.202216	1.2366	SD flies	110744	123877	203628	135761	151424	174488	113165	193147	155144	102501	103088	60698.5
8.89_681.5434m/z-		681.543	8.8924	0.184243	1.23621	LD flies	7810.8	11929.4	11351.5	17628.3	17599.7	17207.9	14062.8	15110.8	14981.7	16496.3	26002.1	16604.2
10.39_932.8640m/z+		932.864	10.3859	0.188399	1.23567	SD flies	14649.8	20912.2	12364.3	15459.4	17677.4	13901	6097.88	20185.3	10551.3	9618.95	16258.3	14140.4
13.43_618.2907m/z+		618.291	13.4296	0.0689795	1.2355	SD flies	41248	52519.2	40713.7	39992.6	29920.3	46666	33688.9	28732.8	27652.1	33952.8	35144.1	44034
9.81_874.7073m/z-		874.707	9.81328	0.404259	1.23253	SD flies	13752.6	26810.6	23493.1	9034.16	9929.89	23428.1	16240.7	2119.59	28048.3	9338.05	14147.7	16471.4
6.49_598.3796m/z+		598.38	6.49143	0.0562689	1.23057	LD flies	38650	51191.6	40654.3	57904.4	54758.6	61917.4	64956	57878.1	62540.9	68076.8	73742.6	48224
6.47_929.5458m/z+		929.546	6.46982	0.326478	1.22867	LD flies	25231.8	11069.4	20896.7	17754.6	23421	22679.1	26080	32716.5	31770.9	16321.8	14538	27306
9.70_806.7244m/z+		806.724	9.69995	0.627454	1.22493	LD flies	17005.3	14798.7	4417.51	22127.5	43973.5	12873.6	8622.19	50955.1	10218.7	15214.8	36256.4	19839.9
15.00_576.2430m/z-		576.243	15.0039	0.290641	1.22472	LD flies	13956.2	13068.5	9689.96	5721.44	10252.6	4588.45	6306.26	12645.4	13666.9	10539.8	13675	13315.1
1.54_208.0729m/z+		208.073	1.53575	0.1848	1.22272	LD flies	14203.8	7381.4	8520.89	11413.2	14814.1	20759.8	17507.2	13077.9	11736.2	19294.9	16194.1	16453.4
3.19_407.3376m/z+		407.338	3.18582	0.253248	1.22089	LD flies	9722.81	11495.3	8784.63	5918.83	13671.2	13361.6	8189	10616	12167.8	14331.3	18435.5	13120.6
1.78_515.2759m/z+		515.276	1.77607	0.354703	1.21453	LD flies	4741.55	12473	8373.33	11691.3	7284.45	9022.1	9555.73	9477.71	13375.9	17613.9	7398.07	7660.05
9.33_946.6722m/z+		946.672	9.32993	0.312061	1.21406	LD flies	79711.3	114389	141747	128809	69511.7	31657.9	121774	91205.3	140402	70204.7	113718	149643
5.19_687.5775m/z-		687.578	5.18968	0.0738304	1.21016	LD flies	37079	42122.3	33445.4	44852.4	43026.5	40084.1	37528.9	42008.8	55708.3	59048.3	55437	41443.9
6.37_737.5113m/z+		737.511	6.36715	0.137692	1.20741	LD flies	14727.7	8389.11	15536.8	10255.2	9368.32	15915.9	12542.7	12732.8	17999.7	17182.8	13997.7	15125.9
4.25_492.3016m/z+		492.302	4.25262	0.265401	1.20739	LD flies	22864.3	29841.3	14804	17579.6	20229.4	35756.8	26257	22958.5	22945.7	45523.9	28658.4	23988.9
9.51_930.6761m/z-		930.676	9.50813	0.43845	1.20693	LD flies	60881	5833.68	290571	368082	39524.5	2225.95	82792.4	43666.2	348451	7537.43	218069	225339
8.55_758.6064m/z+		758.606	8.54955	0.0912579	1.20641	SD flies	74914.2	70326.2	87623.2	73930.1	87895.4	62258.4	46983.8	79812.2	47480.2	64543.1	62712.9	77235.6
1.52_170.0572m/z+		170.057	1.51953	0.115268	1.20549	LD flies	63316.4	38197.9	47127.3	48546.4	58653.9	80455.3	71460	61754.6	56584.4	83156.2	62137.3	70311.6
4.41_281.2479m/z-		281.248	4.40642	0.199534	1.19949	LD flies	331031	280751	282411	319881	505780	321270	293501	496871	336826	418933	543290	358893
10.12_824.7701m/z+		824.77	10.124	0.647052	1.19928	LD flies	57798.9	27638.3	19603.5	95967.2	39097.7	21489	18553.1	109604	27944.6	31824	65730	60069.7
14.73_576.2432m/z-		576.243	14.7258	0.103552	1.19834	LD flies	50331.1	45718.4	48647.8	41198.6	77132.1	43730.7	64481	55988.1	77648.7	60367.5	58237.2	50879.2
6.95_531.4085m/z+		531.409	6.9533	0.634844	1.19521	LD flies	17275.9	24645.5	8459.79	57858.6	13976.7	6606.79	56710.5	38705.1	10431.4	23318.7	7837.42	16968.5
5.41_420.2685m/z+		420.268	5.41385	0.0684211	1.19485	LD flies	60112.4	60381.4	58880.5	64271.3	55527.8	47484.8	73607.3	62785.3	53267.8	81446.8	82156.6	60942.6
2.09_384.7704m/z+		384.77	2.08662	0.267532	1.19388	LD flies	11716.8	5954.63	13001.5	9452.13	6013.77	6844.64	10623.7	10726.4	13333.7	12613.5	9243.35	6715.25
9.04_760.6204m/z-		760.62	9.04085	0.731702	1.19266	LD flies	8788.97	13080.8	13613.6	6634.04	14263.3	9220.68	8507.79	18002.7	5622.64	7299.34	19595.9	19211.6
3.47_482.4043m/z+		482.404	3.46937	0.195191	1.19232	LD flies	14404.7	12036.1	16150.8	12231.1	9421.39	16040.1	12531.9	19145.1	16271.9	12052	20954.7	14768.6
3.43_641.4130m/z+		641.413	3.43153	0.106901	1.1916	LD flies	26289.5	29706.7	28353.1	28553.1	22420.3	17838.9	26989.7	33068.1	32208.4	37697.2	27660.2	24883.3
9.48_990.7452m/z+		990.745	9.47585	0.519516	1.19087	LD flies	33810.3	11609.3	144760	205543	27064.8	5130.73	60307.9	21270	179641	9779.18	111792	126807
13.37_273.1684m/z+		273.168	13.3702	0.0978727	1.19017	SD flies	11375.3	15185.6	14047.2	13701.4	12878.8	13085.1	9629.13	9985.25	7645	13433.2	14677.9	12076.6
8.14_768.5541m/z-		768.554	8.13615	0.125948	1.18874	SD flies	90309	114756	135558	126219	143692	120626	82982.3	141711	99173	86687.5	86909.1	117607
7.73_563.4681m/z+		563.468	7.72828	0.211721	1.18718	LD flies	29033.7	21411	27082.1	27480	15270.8	24151.2	22716.5	21377	34077.9	26119.7	32055.3	35116.8
8.01_507.3754m/z-		507.375	8.01185	0.0765341	1.18697	SD flies	27751.1	33073.7	35038.2	38331.1	31736	32495.8	27014.7	29847.1	18787.6	30250.2	33114.2	28156.2
12.92_618.2901m/z+		618.29	12.922	0.22014	1.18596	SD flies	24217.3	31074.9	24126.6	27269.1	20609.8	21268.4	28798.9	19891.7	10270.6	22631.9	24509.2	19168.2
7.79_729.4272m/z+		729.427	7.78773	0.229833	1.18442	LD flies	9746.68	10003.8	8653.9	14125.5	13021.8	10279.1	10986.5	10214.5	15787.5	17869.5	9992.67	13120.8
1.37_392.2795n+		434.314	1.37363	0.288932	1.18388	SD flies	25717.9	29244.8	24534.1	29707.5	17838.1	26610.7	25867.4	20663.2	8239.55	23697.9	26799.9	24519.9
10.27_1055.8723m/z-		1055.87	10.2698	0.594287	1.18372	LD flies	4243.18	8835.72	23557.9	8404.91	7218.53	2750.07	13433	11374.3	2081.64	15477.5	8891.87	13858.6
8.43_717.5706m/z-		717.571	8.4305	0.117923	1.18198	SD flies	58859.8	54488.4	56782.8	54135.4	44169.1	54838.2	35357.7	57970.2	30306.8	49442.3	49834.6	50590.5
9.49_949.6942n+		932.691	9.49207	0.416993	1.18162	LD flies	31144.1	13024.9	108590	161638	19612.3	9266.78	41527.7	31137.2	137927	16751.4	93903.2	84376.2
4.00_482.4025m/z+		482.403	4.0015	0.196621	1.18063	LD flies	11095.6	7422.18	7635.47	9196.05	7127.15	11208.6	8861.99	9529.89	11767.8	8709.54	14912.2	9600.54
5.14_379.3188m/z+		379.319	5.14113	0.153558	1.17989	LD flies	16737.3	20278.5	19111.2	25815.2	15885.5	22171.8	23312.2	27231	26648.9	26838.5	20649.7	16905.2
10.72_1032.8671m/z+		1032.87	10.7235	0.111351	1.17843	SD flies	19005.4	20622.7	18932	23675	21708.8	23244.5	20653.9	13923.7	25688.6	14166.7	15275.6	18222
2.48_166.0276n+		149.024	2.48365	0.433997	1.17818	LD flies	44923.4	63330.9	77130.8	41346.7	75546	25316.5	51406.7	60142.1	81747.7	103395	43649.4	45625.3
13.19_319.2274m/z-		319.227	13.1945	0.120123	1.17627	LD flies	12367.6	7097.73	9654.76	11267.4	8590.53	7376.25	11510	11031	11167.4	8648.59	11674.7	12255.9
14.15_168.0029m/z-		168.003	14.1479	0.124024	1.17559	SD flies	13138.9	16947.8	16186.7	12658.6	13240.6	15310	15291.1	12593.1	8076.3	13474.1	11378.5	13602.9
10.36_892.7625m/z+		892.763	10.3589	0.0541761	1.17433	LD flies	54259.9	44806.2	38248.2	50662.4	50167.9	39357.1	47272.9	57279.9	53548.6	51685.6	65615.4	50476.7
8.54_780.6020m/z+		780.602	8.54413	0.150841	1.17392	SD flies	10651.1	14338.7	13467.6	13303.9	11145.5	12531.5	8963.53	14126.2	7040.21	9934.01	10386.9	13811.2
8.27_892.5787m/z-		892.579	8.26585	0.2314	1.17141	SD flies	19754.9	23211.3	24378.2	13404	21041.6	19119.6	18307.5	21899.5	14627.4	20727.5	15610.7	12044.8
13.03_654.3609m/z+		654.361	13.0326	0.21209	1.16951	SD flies	21182.1	35355.6	36606	27070.4	27770.2	36126	30858.3	23582.8	22938.3	26180.9	32286.1	21579
14.34_305.0594m/z-		305.059	14.345	0.0520363	1.16947	LD flies	10330.6	9240.89	10016	10735.8	9498.58	9669.53	11699.7	14615.8	9407.07	11401.6	12326.9	10122.2
10.26_941.7855m/z-		941.785	10.2644	0.160879	1.16842	LD flies	79516.6	124290	68884.4	80706.7	72757.7	95196.1	121027	123842	93336.1	92314.4	84385	94251.9
7.48_582.4734m/z+		582.473	7.47717	0.122117	1.16791	LD flies	34888.1	42688	39174.6	41659.5	36968	29504.2	38654.9	48198.4	52030.7	51029.1	36497.8	36232.7
3.73_617.3570m/z+		617.357	3.7313	0.1334	1.16775	LD flies	95929.4	85190.1	75648	87859.9	76760	67830.5	76304	109297	94208	120679	77164.2	93632.4
12.15_319.2269m/z-		319.227	12.1494	0.0972208	1.16667	LD flies	46425	32477.2	29126.5	29132	37801.5	36745.1	39734	43138.1	41416.1	49655.3	38473.9	34575.1
6.61_678.4496n+		696.484	6.61032	0.10661	1.1654	LD flies	66444.8	75495	71222.2	77909.4	58976.6	64317.6	74196.3	86050.3	90406	99361.4	63291	69597.9
8.13_422.3996m/z+		422.4	8.12532	0.216313	1.16501	LD flies	39960.6	44920.2	39176	39912.8	25642	23985.9	35651.3	46851.5	42304.4	52610.1	35079.8	36345.7
10.85_654.3609m/z+		654.361	10.8532	0.352085	1.16431	LD flies	10748.2	4136.13	11996.2	9572.23	6879.1	11066.5	14944.8	11270.1	11078.6	9523.98	9184.23	7335.02
3.22_326.3790m/z+		326.379	3.22365	0.825529	1.16399	SD flies	34947.4	2060.99	10638.2	10620.9	2287.83	3846.81	16640	10485.1	3974.35	16034.3	5872.43	2322.41
8.48_466.4615m/z+		466.462	8.47928	0.0571882	1.16374	LD flies	99324.8	71926.9	68630.5	77271.2	61738.7	75225.1	87213.1	99539.2	84512.8	76726.4	88107.3	92373.5
6.25_423.3285m/z+		423.328	6.25113	0.110465	1.16322	LD flies	14857	18175.8	21738.5	21879.2	19630.1	18300.9	27640.5	18824	25392.3	20101.1	21448.1	19877.5
8.46_222.1268n+		205.124	8.45767	0.0583531	1.16192	LD flies	17680.4	12688.8	12387.4	14612.5	12140.6	15830.8	15231.7	16523.3	18077.9	17451.4	17647.6	14226.9
9.82_935.7259m/z-		935.726	9.8187	0.493678	1.15862	LD flies	48799.3	53986.4	39809.7	19032	42631.7	38773.9	48651.9	23689.6	42662.4	47940.2	70018.6	48620
7.96_395.3884m/z-		395.388	7.95528	0.92014	1.1586	SD flies	18332.9	61242.4	22362.6	20634.5	75208.6	16547.7	27454.4	32139.8	20439.9	23171	60983.5	20801.2
2.90_503.3258m/z+		503.326	2.89688	0.173625	1.15834	LD flies	39130.4	46385.6	53033.3	60029.1	33948.7	35797.4	48006	56536.1	54167.2	62255.7	41652.4	48193.9
2.43_335.2795m/z+		335.28	2.42962	0.079574	1.15817	LD flies	30909.3	36567.6	37499.9	33170.7	32792.5	41528.5	43378.6	31073.7	38477.6	45317.2	44910.9	42915.7
8.97_577.4134m/z-		577.413	8.97347	0.159198	1.1557	LD flies	20868.9	25136	22656.2	23534.4	19182.8	13209.5	25646.6	25936	26633.7	23256.6	22831.9	19681.4
2.80_503.3257m/z+		503.326	2.79962	0.255344	1.15505	LD flies	26359	21483.3	26259.7	23057.2	22256	11874.5	23213.7	24942.6	24603.9	33658.5	21145.5	24082.1
9.50_894.6650m/z-		894.665	9.49732	0.380599	1.15467	SD flies	17119.4	9458.68	7987.75	10244.9	12719.8	9724.17	5729.77	7758.59	16567.1	12017.9	9909.98	6262.53
6.21_517.2651m/z-		517.265	6.21322	0.193687	1.15283	LD flies	11555.7	8296.22	10116.9	10115.8	10432	8967.78	9732.84	13913	12957.7	13442.3	9704.31	8825.28
1.28_157.1226m/z-		157.123	1.27923	0.160897	1.1494	SD flies	48865.8	37891.3	39514.7	37317.8	49834	51606.3	39360.3	53196.2	34989.4	32505	36314.1	34216.1
5.11_404.2378m/z-		404.238	5.10862	0.401492	1.14845	LD flies	69143.7	50611.7	37103.4	49814	42329.2	59302.3	55688.2	49588.3	38272.8	80201.5	76491	53830
8.52_760.6246n-		819.637	8.52238	0.117662	1.14837	LD flies	84006.2	114070	106864	92065.5	86149.4	78592.7	119244	115457	116914	82934	100842	109702
6.81_281.2125m/z+		281.213	6.8128	0.624179	1.14834	SD flies	480.612	34221	9185.35	88.2068	655.718	17245.6	420.808	197.684	9260.36	43170.6	735.287	98.6228
8.37_754.5748m/z-		754.575	8.36565	0.0640083	1.14817	SD flies	468796	516940	578958	557064	584669	537144	425171	597755	411980	464110	410895	515075
9.33_1004.7257m/z+		1004.73	9.32993	0.387265	1.14698	LD flies	279762	348092	416267	387597	222311	185997	371334	267654	430928	245353	329682	465527
8.30_559.4395m/z-		559.44	8.29827	0.223621	1.14668	SD flies	43284.3	27014.9	32213.6	30619.9	31852.7	26309.4	34706.5	33867.7	21911.2	23990.4	24312.8	28036.1
3.09_512.4162m/z+		512.416	3.09395	0.050064	1.14613	LD flies	45079.8	40273.4	44656.2	40276.1	41510.8	57647.3	48202.8	55090.2	46266.2	51822.8	56721	50713.1
13.93_375.1781m/z-		375.178	13.9292	0.103352	1.14578	LD flies	11756.8	11825.4	14188.5	13202.3	11830.6	18317.7	16007	15176.7	12841.6	16310.3	17013.8	15598.1
2.14_836.5966m/z+		836.597	2.13525	0.321745	1.14555	SD flies	11280.5	12224.9	16479.6	10001.4	9923.63	10525	9601.34	10692.4	9704.56	8595.85	5519.18	17372.7
9.97_1055.9025m/z+		1055.9	9.97017	0.811106	1.14536	SD flies	17079.3	16597.9	41729	50769.8	13515.3	14376.9	14879.2	15097.3	43199.3	14841.1	19283.1	27214.7
14.49_305.0604m/z-		305.06	14.4855	0.127178	1.14454	LD flies	15046.2	10381.6	13034.3	14758	12057.8	15196.4	13061.5	14144	15372.7	19027.5	14229.9	16270.3
9.37_944.6563m/z-		944.656	9.37303	0.331806	1.14441	LD flies	597039	712584	914569	742710	488036	416972	754284	619902	926734	524560	718078	887496
7.82_301.1653m/z-		301.165	7.82017	0.0866991	1.14298	LD flies	98131.3	82668.4	93357	108432	97872.9	96035.1	91032.3	115117	124791	127954	95413.8	104616
8.60_466.4620m/z+		466.462	8.60358	0.341011	1.14099	LD flies	39974.9	36842.4	12956.3	34824.1	33722.8	34893	36628.5	42655	36588.8	28500	34161.2	41921.8
6.11_320.3084n+		338.342	6.11063	0.219857	1.14	SD flies	1.91316e+06	2.0091e+06	2.80803e+06	2.04229e+06	2.16106e+06	2.43486e+06	1.92687e+06	2.60691e+06	2.27698e+06	1.76014e+06	1.80077e+06	1.3551e+06
8.54_730.5750m/z-		730.575	8.53858	0.0608627	1.13956	SD flies	239819	247873	299815	277278	260457	246332	205463	273923	194841	231648	216487	256745
3.02_600.4679m/z+		600.468	3.0183	0.179372	1.13833	LD flies	30360.1	38395.3	37635.5	24524.6	28232.4	39028	32647.9	34647.6	38492.7	36881.4	35459.8	47459.2
15.08_181.9805m/z+		181.98	15.0797	0.152665	1.13821	LD flies	23504.7	20303.5	21985	17247.9	19721.2	20222.8	29533.3	21079	27103.6	21550.8	20958.5	19757.4
6.50_422.2478m/z+		422.248	6.49683	0.14348	1.13518	LD flies	363681	407494	292744	432352	383522	421457	399223	427314	406166	516112	498424	365090
7.31_448.3609n-		507.376	7.31242	0.110268	1.135	SD flies	50003.7	68983.7	70179.3	73469.4	73167.3	73032	60722.5	53939.9	55619.3	61891.4	61290.7	66742.7
9.81_913.7994m/z+		913.799	9.81343	0.400022	1.13442	SD flies	8333.11	12834.6	14093.7	13156.2	14223	19038.6	10291.7	12907.3	11981.3	11775.5	11696.5	13348.8
13.80_375.1782m/z-		375.178	13.8049	0.417569	1.1344	SD flies	16481.7	13128	14614.6	23915.8	13962.8	11363.3	11585.9	9471.05	15238.8	13021.7	19489.6	13585.7
3.45_526.4302m/z+		526.43	3.45315	0.103087	1.13398	LD flies	58220.2	53759	74981.6	58258.4	55296.4	72118.6	60947.9	70661.8	77567.7	73431.9	77683.9	62268
2.18_179.1079m/z+		179.108	2.18388	0.20764	1.1312	SD flies	12696.3	9971.37	12893.5	9594.28	11919.6	14483.1	11381	8186.92	12591	11632.8	9846.49	9620.43
3.13_468.3896m/z+		468.39	3.12638	0.300916	1.13113	LD flies	19130.2	20254.4	30383.3	18755.4	25052	32349	24393.2	26052.8	21187.3	27616.5	36018.9	29790.6
9.63_960.8276m/z+		960.828	9.62717	0.259569	1.13092	LD flies	41485	41721.8	49320.1	31509.4	47246.1	29491.7	48051.9	51518.8	42759.4	33111.9	46078.1	50775.1
6.99_507.3759m/z-		507.376	6.99105	0.188934	1.13079	SD flies	32407.7	31065.1	33561.6	27467.1	42402.9	33744.6	27638.5	31692.8	27637.9	36037.2	22397.7	32037.3
10.09_960.8267m/z+		960.827	10.0862	0.402299	1.13055	SD flies	34001.7	38078.8	29949	31567.4	21758.5	26430.1	27269.6	34448.8	34176.3	33822.8	9645.5	21430.1
2.45_894.6375m/z+		894.638	2.44582	0.659759	1.12972	LD flies	11211.4	13016.5	18732.4	14408.7	12078.7	10569.6	9487.85	11274.8	10180	21247.9	15409	22797.4
9.86_782.7248m/z+		782.725	9.86208	0.876021	1.12964	LD flies	12272.4	6654.45	5281.44	21372.4	20311.2	15303.9	6497	37039.8	8672.76	8009.85	18406.6	13095.9
2.81_467.3490m/z+		467.349	2.80502	0.374505	1.12945	LD flies	11905.2	13800.3	8877.46	9371.78	9907.67	6170.5	8472.97	10535.5	13476.3	14989.3	10923.5	9406.81
9.81_1115.8941m/z-		1115.89	9.80788	0.514333	1.12917	SD flies	26937.3	32658.2	20053	11790.5	20563.3	15917.8	8988.16	25312.6	25429.5	28712.9	16489.4	8354.16
1.05_460.2548m/z+		460.255	1.04687	0.221502	1.12857	LD flies	19859.9	17410	17838.2	20173.8	15544.1	20861.7	18041.4	19055.6	25402.8	23877.2	16247.3	23422.6
8.58_638.5733m/z+		638.573	8.57657	0.635478	1.12819	SD flies	35892.3	24725.1	12466.2	33074.7	22128.4	29439.6	16588.5	26346.9	22156.5	18213.2	31709	24790.5
13.55_570.4556m/z+		570.456	13.5485	0.110447	1.12748	LD flies	7552.51	12595.1	10086.3	9141.69	10897.7	10137.8	11746.6	11211.2	12606.2	11036.2	10736	10776.2
5.59_540.4271m/z+		540.427	5.59218	0.163583	1.12663	LD flies	83754.6	90732.3	98632.4	99594.9	77282.7	75698	95255.5	104041	101868	123379	84989.5	82732.5
3.40_570.4567m/z+		570.457	3.40452	0.120462	1.12625	LD flies	25884.3	27664.7	37056.7	26345.6	24497.6	32929.3	28989.9	35924	34239.7	29639.4	34716.7	32883.9
3.15_526.3656m/z+		526.366	3.148	0.109121	1.12446	LD flies	39829.5	38624.8	45826.3	48852	35917.8	44815.5	43930.2	44458.4	49252.7	55871.2	50999.7	40951
9.80_413.2703m/z-		413.27	9.80248	0.246871	1.12245	SD flies	27595.7	24854.2	17954.7	28679.9	24043.7	22284.5	23253	17484.5	22524.3	25293.5	22943.7	18050.3
4.55_657.3943m/z+		657.394	4.54697	0.465647	1.12179	SD flies	14808	15648.2	14838.7	20671.4	10772.5	30757.2	20305.6	5821.23	19252.6	31704.8	6195.16	12545.7
11.87_654.3623m/z+		654.362	11.8714	0.438748	1.12101	SD flies	20075.9	36759.5	27286.8	31778	20348.9	23137.1	32384.3	19638.1	17119.7	27061	22579.9	23397.4
12.25_654.3618m/z+		654.362	12.2468	0.734263	1.1203	SD flies	9739.35	21700.5	9281.1	12062.5	6984.83	14174.8	10943.1	11648.2	8968.47	12323	8192.14	13928.1
1.05_248.2233m/z+		248.223	1.05227	0.518638	1.1197	LD flies	14105.2	18163.8	20322.5	21670.2	24301.6	19226	21063.5	26203.3	23265.6	20680.4	12367	28309.4
2.16_491.2315m/z+		491.232	2.16227	0.296179	1.11895	LD flies	36405.7	27254.7	32832.5	35246.3	33747.3	29102.8	36291.5	41739.8	43505.1	39995.6	28880.6	27322.6
8.38_778.6514m/z+		778.651	8.38202	0.221451	1.11595	LD flies	32203.7	37067.5	29314.2	38913.5	32440.9	41300.8	29538.9	43144.2	39290.6	36402.7	43809.3	43547.3
2.28_757.4500m/z+		757.45	2.28115	0.548668	1.11577	LD flies	15826.1	12012.9	13527.9	14767.4	11894.4	8503.43	10742.9	21141.9	10201.7	17010.9	11371.6	14923.4
7.27_736.4897m/z+		736.49	7.26928	0.0748157	1.11532	SD flies	66909	71987.8	78487.2	64760.1	69121.4	71218.5	51524.9	57823.5	71835.7	66394.9	62526.6	68696.5
5.71_540.3266m/z+		540.327	5.7136	0.599622	1.11488	LD flies	27859.6	32239.6	26045.3	16490.4	24155.3	40758.9	25326.5	26242.8	22800	55505.5	29275.4	27646.9
7.90_769.5466m/z-		769.547	7.89583	0.213516	1.11482	SD flies	64121.8	71935.2	61946.9	54025	64847	62256.7	51616.3	72705	41674.2	64597.4	48171.6	61321
8.27_605.5398m/z+		605.54	8.26583	0.33101	1.11355	SD flies	13145.3	15564.1	19148.4	15007.1	14971.3	15685.6	10896.5	23532.9	9586.09	13019	9634.19	17316.5
7.16_512.4635m/z+		512.463	7.15578	0.0761392	1.11349	LD flies	35793.6	38797.7	39853.3	34496.3	30971.2	32648.6	38987.1	36312.9	42157.1	45338.9	35692	38196.5
10.12_849.7735n+		850.781	10.124	0.192168	1.11347	SD flies	478581	598926	447328	506136	494983	456496	375429	546960	408170	394079	552398	401474
6.96_554.4412m/z+		554.441	6.96412	0.23485	1.11299	LD flies	63041.8	87878.8	86521.2	79594.1	68275.5	61685.4	77640.1	99256.6	75625.9	95956.1	69555.6	79470.9
14.44_181.9815m/z+		181.981	14.437	0.155896	1.11293	LD flies	42736.1	41594.3	40551.5	32085.7	31603.5	32476.3	49053	41812.2	40791	39139.4	39153	36060.9
3.63_439.3039m/z+		439.304	3.62608	0.332585	1.11216	LD flies	14774.8	9764.3	15014.8	14524.2	16746.3	9130.61	11664	14514.8	17549.3	13137.2	15770.8	16287.1
1.79_587.2991m/z+		587.299	1.79227	0.476315	1.11216	SD flies	15029.9	20720.5	17927	14330.8	13179	10351.7	7003.65	18071.4	17769.7	15436.7	11994.6	12031.4
6.06_311.2950m/z-		311.295	6.06192	0.243952	1.11096	LD flies	63973	57810.3	64222.8	62208.1	81786.4	61107.8	64233.5	73393	62592.6	84021.8	88885.7	61377.5
15.07_128.0958n+		170.13	15.0689	0.0683595	1.11095	LD flies	17478.9	16991.3	18743.2	15941.6	18206.5	18732.7	21204.8	16699	21434.7	17677.6	20982.6	19866.8
7.92_597.4236m/z-		597.424	7.92285	0.511824	1.1109	LD flies	10727	11703.8	9771.26	10845.6	12242.2	9987.05	14342.3	14285	10697.4	9228.35	8171.75	15791.3
15.07_239.0494m/z+		239.049	15.0743	0.096563	1.11068	LD flies	36577.9	30893.4	35806.2	28504	30261.3	32856.4	42153.9	31854.3	38535.9	34079.7	35411.6	34435.7
3.71_589.3277m/z+		589.328	3.70968	0.089599	1.11027	LD flies	398767	373191	369437	375439	342166	349679	386438	440838	415782	483540	346812	378830
14.64_375.1783m/z-		375.178	14.6447	0.655222	1.11004	SD flies	8011.25	18608.6	10623	10756.7	16033.9	18735.3	10621.9	12525.3	16071.3	7727.25	15324.5	12293.8
14.76_387.0340m/z-		387.034	14.7636	0.0986799	1.10966	LD flies	65619	54327.8	54431.8	62239.7	63972.1	60083.4	76513.5	58486.5	75098.6	63303.6	65746.9	61076.8
3.70_531.2746m/z+		531.275	3.70428	0.0572948	1.10932	LD flies	196149	192025	181273	195970	168600	158667	193242	199312	217518	224936	181014	196108
10.26_893.7726m/z+		893.773	10.2591	0.270139	1.10882	LD flies	12759.4	11132.6	18180.4	12129.2	10529.8	12272.6	11742	17023.9	12968.4	13516.1	15894.8	14238.2
11.01_284.2667m/z-		284.267	11.0123	0.393643	1.10878	LD flies	35875.9	38451.9	42889.3	35270.1	30386.4	42462.8	57295.2	34890.2	43826.5	37267.7	44929.6	31639
7.83_383.3155m/z+		383.316	7.83097	0.0628814	1.10731	LD flies	172904	154573	140999	142172	147518	145541	171333	162041	192679	170639	154930	149065
8.57_529.4610m/z+		529.461	8.57117	0.264307	1.10615	SD flies	38761.4	38210.4	34544	41411	26461.1	31636.9	30482.8	29987.1	37551.6	27444.5	31358.6	33949.2
9.51_988.7308m/z+		988.731	9.50828	0.63968	1.10613	LD flies	41481.2	27663.7	17358.8	18787.9	22751.5	18666	27349	14524	35722.4	18627.9	36298.2	29758.2
14.59_146.9653m/z-		146.965	14.5935	0.331313	1.1061	SD flies	234802	355244	278509	295731	213094	278256	239165	222524	209688	308515	234879	282052
1.23_213.0550m/z-		213.055	1.2306	0.23162	1.10521	LD flies	23737.3	25287.5	24075.1	21772.1	22174.9	22394.8	31047.5	25319.7	30744.2	22143.8	21167.4	23690.2
13.77_616.2751m/z-		616.275	13.767	0.819209	1.10518	SD flies	4986.2	16169.1	13958.9	11809.3	17217.2	9118.6	11598.7	8336.78	16161.9	9497.13	12127	8565.55
7.60_381.3734m/z-		381.373	7.60147	0.197626	1.1043	LD flies	5230.39	3548	5370.64	6990.04	51505.9	4890.77	11431.6	18722.1	7928.29	12552.3	22831.4	12156.9
8.60_756.5902m/z-		756.59	8.59803	0.339994	1.10398	SD flies	63316.8	54626.6	85149.8	72906.3	64879.4	63108	50893.5	86459.2	47977.9	63087.4	50150.8	67366.5
9.26_560.4425m/z-		560.443	9.26242	0.507036	1.10384	SD flies	28572.3	35724	24430.3	19613	30877.9	18146.2	27341.6	12057.8	28612.9	36144	13948	24455.9
2.96_605.3227m/z+		605.323	2.96173	0.991655	1.10313	LD flies	23756	24082.3	19266.4	20917.7	18418.2	19228.5	16254.3	37680.2	26144.2	31231.6	8597.33	18721.5
15.07_155.0048n+		138.001	15.0743	0.194012	1.10281	LD flies	30329.7	26320.7	32472.8	24015	28478.9	31453.4	39265.1	26952.9	32464.5	32021.7	29905.2	30253.8
9.81_404.3080m/z-		404.308	9.81328	0.359891	1.10182	SD flies	8163.96	11183.8	11340.5	9743.06	9512.38	11461.4	9339.49	6711.55	10688.2	13490.9	9191.18	6309.2
6.97_878.5770m/z+		878.577	6.97492	0.912587	1.10148	SD flies	8140.04	6918.51	7493.82	4184.88	26900.3	8077.63	12501.4	18624.2	6130.26	5693.58	4272.81	8806.98
8.12_338.3422m/z+		338.342	8.11992	0.447808	1.10026	LD flies	11036.7	9226.27	16561.3	10692.6	14667	17319.7	15085.4	9592.18	15291.5	17580.1	15015	14910.5
5.40_715.3978n+		757.428	5.39765	0.39916	1.10001	LD flies	104695	108207	96102.2	103415	74262.2	72462.3	79421	102807	118015	132274	89603.2	92941.5
4.56_264.2464n+		282.28	4.55777	0.175259	1.09888	LD flies	99616.9	136068	106710	146482	109285	109371	120190	126383	133228	119441	146686	131564
2.85_776.5742m/z+		776.574	2.85365	0.330341	1.09873	LD flies	14472.6	20405	18419.6	14784.7	19050.1	20706.2	14247.5	21992.9	21671	20698.3	19435.2	20440.1
7.14_468.4410m/z+		468.441	7.13958	0.254863	1.09859	LD flies	515475	603446	575679	520425	434565	445056	547437	589382	611816	680280	502684	468138
2.26_616.4637m/z+		616.464	2.26495	0.244994	1.09832	LD flies	68427.9	69729.6	95411.4	63612.1	53166.6	69866.6	68101.1	71084.4	74669.5	81323.5	79717.4	86632.2
11.78_288.0283m/z-		288.028	11.7794	0.563136	1.09822	LD flies	20052.7	16689	20502.4	19701.7	21808.3	22989.7	25633.3	22359	29953.3	13848.3	22973.4	18934.4
10.29_919.8461m/z+		919.846	10.2915	0.581313	1.09674	SD flies	10357.3	9220.15	19338.4	12610.9	15073.3	15987.3	9299.91	8947.16	17115.5	13693.5	11026.1	15220.8
9.99_59.0130m/z-		59.013	9.99415	0.50043	1.09648	LD flies	33289.8	11502.7	19065.8	11211	14890.9	9511.08	25773.4	19375.7	21138	11116.8	16021.1	15643.4
2.15_792.5692m/z+		792.569	2.15147	0.630522	1.09573	LD flies	17708.3	16720	31603.1	24765.1	9949.36	20590.3	10624.3	25354.8	20711.4	23592.4	23778.6	28890.5
9.17_732.6144m/z+		732.614	9.17068	0.372796	1.0953	SD flies	29523.6	27239.5	35292.1	23040	27864.3	22104.8	23365.3	24692.7	21874.2	20474.9	31080	29214.9
9.88_850.6320m/z-		850.632	9.88355	0.512116	1.09509	LD flies	53113	35066.3	46737.8	30719.5	40669.5	36960.7	40012.7	46436.3	55377.2	54807	40073.4	29691.8
2.84_349.2952m/z+		349.295	2.84285	0.213552	1.09363	LD flies	50543.3	55840.4	49309.3	40120	51554.5	53856.9	56999.5	44903.3	52163.1	62943.1	58799.6	53620.1
1.56_358.2267m/z+		358.227	1.56277	0.0952731	1.09363	LD flies	406858	421978	436379	407217	357539	365102	422726	474178	431538	487246	383820	419814
4.26_434.2479m/z+		434.248	4.26342	0.48725	1.09321	LD flies	34393.1	41650	28183.5	26193.4	26859.8	44628.5	33369.3	32403.1	27430	51191.4	39858.7	36475.8
5.79_383.3108m/z+		383.311	5.79467	0.571333	1.09231	SD flies	9123.32	16042.1	10217.1	13417.9	9668.71	16016	10740	11744.3	15035.6	12674.6	10537.4	7458.49
4.14_695.3584m/z+		695.358	4.14453	0.530191	1.09152	LD flies	27997.8	31284.1	17601.3	29563.7	17507	14838.2	29596.6	18655.6	29683.7	31631.2	18687	23240.2
1.30_388.2298m/z+		388.23	1.29545	0.124368	1.09118	LD flies	11506.8	9969.87	11543.9	10676.6	13125.9	11380.1	14270.2	12378.4	10968.2	11769.1	12895.7	12140.7
7.14_159.0841m/z-		159.084	7.1449	0.259413	1.09092	LD flies	14998.7	13940	16774.2	18354	15249.2	18966.5	14887.3	17551.1	19078.3	21778.9	16847.8	17075.1
2.55_762.5581m/z+		762.558	2.5539	0.5187	1.09054	LD flies	57060.3	52364.7	71462.3	64896.9	54422	50700	45908.5	54526.6	53338.3	80017.8	71256.9	77630.3
15.07_157.0015n+		139.998	15.0743	0.132842	1.08967	LD flies	16965.3	15416.8	16740.1	14059.5	13266	15270.9	19126.1	14985.9	17631.7	16227.9	15857.8	16113.2
6.08_420.2748m/z+		420.275	6.0782	0.511267	1.08937	LD flies	18467.5	26499.3	21954	21313.2	13656	19096.9	16579.9	22846.1	22403.6	28833.6	24306.7	16829.6
13.79_618.2898m/z+		618.29	13.7942	0.126565	1.08928	LD flies	73466.9	76913.8	70303.9	72145.3	84454.1	76477.7	89479	74345	71767.6	92681	79792.6	86209.4
7.88_529.4614m/z+		529.461	7.8796	0.0563152	1.08906	LD flies	49112.6	42967.5	44819.1	42542.2	44414.2	50004.5	49873.1	49927	52349.8	51980.9	50731.6	43386.6
9.09_809.6782m/z+		809.678	9.08962	0.454146	1.08854	SD flies	17097.2	19877.3	22208.3	16444.2	23518.2	25680.8	22940.8	17589.5	25353.2	18184.6	17936.4	12668.5
13.49_616.2740m/z-		616.274	13.4889	0.504607	1.08766	LD flies	15679.4	17398.9	14421.6	9922.62	15334.7	16339.8	14694.4	16307.4	15347.2	17999.2	11389.5	21169.3
15.08_140.9896n+		183.024	15.0797	0.184079	1.08734	LD flies	29880.1	30428.4	28289.8	25362.2	26647.5	28846.5	37857.1	27719.7	32292.6	28364.2	28804.8	29216.4
14.74_168.0023m/z-		168.002	14.742	0.504277	1.086	SD flies	7088.7	13832.9	9459.3	9885.64	9814.02	10959.2	8331.52	9002.82	8785.64	9587.6	10662	9836.54
14.63_553.4580m/z+		553.458	14.6315	0.264288	1.08552	LD flies	13897.2	13010.3	15425	18088.7	14742.2	13009.3	17220.1	14799.9	17547.9	16486.8	12871.2	16787.1
2.34_250.1443m/z-		250.144	2.33518	0.344476	1.08544	LD flies	26968.2	26198.2	24993.5	24097.2	25492.3	21475.9	23143.1	26713	32548.4	32309.2	22384.3	24877.2
5.99_423.3262m/z-		423.326	5.99453	0.530253	1.08515	LD flies	9911.87	7648.24	8560.58	10285.2	9309.35	10915.6	10529.3	10542.5	10990.9	13156.2	9533.86	6700.41
11.87_570.4576m/z+		570.458	11.866	0.445476	1.08501	LD flies	19686.2	23030.1	24303.6	20300.1	15030.8	19575.1	27261.3	16609.6	23960.5	18709.4	22377.2	23372.6
6.24_437.3417m/z-		437.342	6.24023	0.0971462	1.08372	LD flies	809146	789557	741517	675577	774485	789726	818541	794182	933374	889245	775299	752826
9.64_1073.8515m/z-		1073.85	9.63783	0.790663	1.0833	SD flies	7096.54	19114.2	16679.7	4105.89	12451.6	6663.18	9616.77	3796.38	17008.7	3813.95	13947.1	12844.4
12.50_654.3610m/z+		654.361	12.4979	0.664729	1.08307	SD flies	22847.3	49369.6	35319	32839.3	26031.8	38554.7	32560.2	25884.5	26115.2	37248.9	31838.9	35593.6
11.53_570.4571m/z+		570.457	11.5338	0.253439	1.08178	LD flies	27206.2	29858.2	35603.6	29543.5	30994	28499.1	36408.3	30388.5	35622.5	29357.7	36883.2	27904.5
7.03_410.3992m/z+		410.399	7.02608	0.418736	1.0808	LD flies	24976.8	26090.6	24637.3	26089.5	14732.4	23395.3	22627.6	26359	26229.4	31143.8	22327	22541.3
2.70_641.4080m/z+		641.408	2.69693	0.454687	1.08041	LD flies	61481.7	61323.1	60656.9	51745	45106.7	47456	48470.3	75012.9	57771.3	68383.6	48434.3	56053
7.83_571.4814n+		572.489	7.83097	0.0959479	1.08012	LD flies	1.53848e+06	1.43848e+06	1.30371e+06	1.30896e+06	1.36611e+06	1.39996e+06	1.5383e+06	1.45523e+06	1.71674e+06	1.52139e+06	1.43575e+06	1.35779e+06
5.62_797.5325m/z+		797.532	5.62462	0.551263	1.07997	LD flies	35435.3	34039.1	32735.2	21492.5	18028.3	24536.1	23856.8	34203.2	26709.9	40763.1	30331.2	23699.3
6.56_652.4341n+		670.468	6.55628	0.519037	1.07964	LD flies	76379.2	83059.5	82317.6	103771	66937	58792.6	63099	97823.5	93236.1	105784	72822.3	76025.4
7.76_621.5205m/z+		621.52	7.75532	0.113485	1.07963	LD flies	211909	200685	244073	228637	200140	242520	241431	214863	238314	230293	254051	254754
2.39_379.3060m/z+		379.306	2.39178	0.446237	1.07953	LD flies	30560	34641.4	40155.9	26381.9	28946.6	36710	32027	28947.7	32420.7	33877.6	45950.7	39871.6
13.66_337.2351m/z-		337.235	13.6644	0.337112	1.07934	LD flies	30624.7	38666.3	39051.9	28820.3	37137	36617.5	38389	41003.8	42757.6	29426.2	39541.8	36534.4
8.44_679.4327m/z+		679.433	8.43605	0.385993	1.07889	SD flies	14343.2	13590.9	11036	10373.4	9949.68	11997.9	10082.3	11281.5	11772.1	11309.2	12922.3	8710.71
8.98_778.5922m/z-		778.592	8.98427	0.473088	1.07797	LD flies	47566.2	47781.1	40109	57231.6	46888.9	55758.6	60951.4	55729.6	52755.7	54295.8	36397.9	58232.8
6.66_409.3102m/z-		409.31	6.65888	0.345099	1.07793	LD flies	33188	37838	26710.7	28069.6	37700.8	29534.6	33776.3	31250.5	32341.2	43541.4	32210.9	34965.9
4.19_350.2544m/z+		350.254	4.18777	0.460391	1.07791	LD flies	11190.5	12789.7	11500.2	9673.31	11612.8	15524.6	12863.1	13193.3	14694.8	15590.9	9501.99	12079.5
2.37_440.3586m/z+		440.359	2.37017	0.361561	1.07761	LD flies	35514.6	39872.6	48202.3	35680.5	30198.8	42397.1	34058.9	40925.2	38485.4	46626.1	47187.6	42577.6
5.11_331.2669m/z-		331.267	5.11403	0.106207	1.07713	LD flies	313944	325572	266105	270085	298708	316739	341465	300161	307768	346434	325921	307564
6.57_484.4355m/z+		484.435	6.56708	0.377107	1.07698	LD flies	39683.7	44155.3	41598.5	41800.1	36694.4	32860.3	38762.1	43282.3	45968.6	53348.5	38444.2	35215.4
8.16_584.5116m/z+		584.512	8.16315	0.899515	1.07658	LD flies	9080.92	8496.94	10511.1	8121.53	15238.2	8152.3	5888.06	20368.4	5792.73	5855.02	15682.2	10579
10.02_960.8273m/z+		960.827	10.0213	0.386665	1.07604	LD flies	77840.3	62751.9	68530.4	56602	66885	97964.2	79000.6	65113.5	92704.5	79455	75828.3	71212.6
15.07_162.9914n+		181.026	15.0743	0.193863	1.07569	LD flies	157370	153900	162564	127675	132598	149262	185206	145983	162249	151129	151780	153885
8.10_158.0137m/z+		158.014	8.1037	0.411719	1.07542	LD flies	13928.7	17531	13677.1	13529.8	14658.1	15073.6	17778	17008.7	17855.4	11731.2	16326.8	14365.6
8.04_559.4397m/z-		559.44	8.04428	0.297961	1.07505	SD flies	38394.2	41256	52868.1	50853.4	52944.4	48682.6	43372.8	46401	43215.1	44200.5	47358.5	40555.5
14.95_181.9815m/z+		181.982	14.9475	0.431546	1.07484	LD flies	28702.4	24267.5	27932	19768.4	19133.7	24147.3	31621.2	24486.6	29822.6	23326.3	22718	22750.2
6.19_456.3813m/z+		456.381	6.19168	0.161771	1.07369	LD flies	155341	174613	163188	145099	156065	160504	183321	165268	186896	176532	168925	144223
2.79_392.3144n+		393.322	2.7888	0.422525	1.07312	LD flies	71964	86149.2	79651.6	59273.8	71477.2	80623.2	70573.6	70695.8	68388.8	98167.7	88648.9	85502.9
2.92_732.5476m/z+		732.548	2.9239	0.36985	1.07307	LD flies	21379.4	28253	34500.4	19458.7	23584.7	26723.4	27901.9	29692	27122.8	29705	23581.5	27142
4.38_256.2643m/z+		256.264	4.38485	0.641357	1.07252	LD flies	7036.98	9509.22	11263.4	12777.1	11403.9	6061.96	11515.6	9654.58	11954.8	10871.2	6020.54	12245.5
1.22_158.9748m/z-		158.975	1.21978	0.153155	1.07206	LD flies	22702.3	28034.6	25003.6	22559.4	24555	25404.5	25639.5	26632	30656.9	25805.5	25032.3	25177.3
1.22_115.9199m/z-		115.92	1.21978	0.0861604	1.07197	LD flies	40377.1	39143.6	35590.8	35568	36605.7	39580.1	42615.2	38576.6	44229.2	42062.6	37862.6	37847.3
13.43_654.3605m/z+		654.36	13.4296	0.272836	1.07167	SD flies	28212.3	34448.6	26467.8	28693.8	26268.2	28070.9	26252.2	27797	23350.9	28551.2	31014.9	23681.1
15.07_179.0288m/z+		179.029	15.0743	0.248327	1.07111	LD flies	81271.5	73553.5	79314.5	62420.5	74936.2	75835.1	92985	72125	86020.9	73769.7	79135.1	75104.1
15.07_299.0105m/z+		299.011	15.0689	0.166132	1.07025	SD flies	17546.1	16972.1	17994.7	16473.8	16718.6	18166.3	17598.1	12986.9	17221.8	16119.8	16076	17050.7
14.61_589.5306m/z+		589.531	14.6099	0.169014	1.07011	LD flies	202168	172991	205271	167160	184145	196823	224204	181718	204727	187768	204592	204670
5.04_383.3088m/z+		383.309	5.04385	0.070084	1.06979	LD flies	90116.1	82935.1	79427.1	87946	80069.2	85978.5	96478.1	93724.4	84621.5	86331.5	95889.4	84773.2
5.55_570.4163n+		588.447	5.55437	0.852343	1.06872	LD flies	76937.1	31028.2	37093.2	24964.5	58276.9	98944.4	65672.4	6816.44	79799.8	44955.8	42811	109679
6.73_857.4781n+		899.509	6.73175	0.321905	1.0687	LD flies	200019	191794	182109	195305	187406	167412	191959	225007	224377	212460	161274	186184
7.79_610.1849m/z+		610.185	7.79313	0.803364	1.06814	LD flies	136852	124236	74065.1	69112.6	92535.7	90545.1	77341.3	171901	100416	126690	69997.9	81021.5
6.61_737.5088m/z+		737.509	6.61032	0.24557	1.06805	LD flies	480439	450908	453196	438463	412955	382899	452280	489124	501600	484889	383324	485866
3.25_363.3115m/z+		363.312	3.24527	0.53649	1.06797	LD flies	19990.2	23787.7	20041.5	12995.1	23237.8	24098	23633.2	18020.9	17807.3	27217.1	22494.9	23415.7
8.03_517.3927m/z-		517.393	8.02807	0.330885	1.06785	SD flies	66572.2	70295.5	70376.6	72280.9	71854.7	64435.1	73226.1	76228.4	70669.1	63008.6	46717.6	59545.9
3.48_253.2165m/z-		253.217	3.48015	0.673432	1.06769	SD flies	42456.1	35879.6	21292.9	46349.3	305394	43298.8	28614.1	164434	33824.3	53061.4	114251	69124.5
1.23_305.0805m/z-		305.081	1.2306	0.359882	1.0674	LD flies	35685.3	29874.7	28556.6	26090.2	24907.1	26988.1	34769.2	31938.8	34290.2	27439	28016.2	27248.2
2.72_498.4005m/z+		498.401	2.72395	0.298567	1.06711	LD flies	91383.8	96124.7	119252	89560.3	89227.7	108065	92856.8	102227	98479.5	106106	117416	116364
14.55_141.0526m/z-		141.053	14.5503	0.0958885	1.06672	LD flies	71733.7	69566.6	67334	64794.2	73110.3	72900.3	76771.3	65806.5	78351.3	79134.6	75712.3	71648.2
8.21_741.5535m/z+		741.553	8.21178	0.620534	1.06669	SD flies	52720.2	57938	51266.8	62777.9	40408.4	34446.4	46360.4	51234.2	43189.1	67956.3	33313.1	38775.6
7.09_697.4933n+		739.525	7.09093	0.342312	1.06504	LD flies	433228	413429	378904	383445	317738	314223	388815	425263	413828	430201	332009	396602
15.08_622.2226m/z+		622.223	15.0797	0.590159	1.06466	SD flies	12708	13816.4	12353.6	21092.2	13884	14211.4	9877.45	12288.4	13047.8	11853.9	19195.4	16454
2.21_704.5163m/z+		704.516	2.2055	0.536119	1.06441	LD flies	64238.6	58394.9	78762.6	44632.1	45104.1	47739.3	51610.4	47830.9	55796.7	71754.7	65052.1	68653
8.98_619.4613m/z-		619.461	8.98427	0.281486	1.06427	LD flies	39335.5	36844.6	32592.7	37217.1	45092	32136.5	36102.3	40996.2	44236.6	39677.3	38791.3	37761.1
2.84_820.6028m/z+		820.603	2.83743	0.825487	1.06423	LD flies	10633.5	11629.5	16565.1	11115.7	9994.67	17493.7	7188.15	10734.1	13114.4	18491.8	17215.2	15662.3
6.95_589.4605m/z+		589.46	6.9479	0.920224	1.06346	LD flies	45641.5	68481.2	33954.1	171688	34635.6	23181.9	141896	115867	17193.1	69826.8	12222.6	44538.6
10.54_1055.8731m/z-		1055.87	10.5371	0.610971	1.06343	SD flies	45266.7	22011.7	29182.5	42856.7	21003.3	25617.5	28930.8	43688.3	17114.3	51577.6	12744.3	20792
9.07_607.5666m/z+		607.567	9.07342	0.62827	1.06294	LD flies	26976	18355.8	13699.7	23735.4	19453.8	21261.1	16106.7	23263.7	19650.5	21628.6	30379.8	20224.8
10.78_1055.8727m/z-		1055.87	10.7774	0.876409	1.06286	LD flies	61421.3	37662.6	32703.2	33053.7	37923.6	69766.4	59985	48942.2	70017.6	19082.4	44831.4	46804.4
10.15_865.8025m/z+		865.802	10.151	0.946802	1.06231	LD flies	7789.46	7944.54	7127.83	25307.5	14021.4	7206.59	2453.89	26373.9	8154.02	11776.5	13310.9	11652.4
14.19_553.4581m/z+		553.458	14.1913	0.427908	1.06213	SD flies	28828.1	26740.3	29906.5	35252.4	29652.2	25580.3	31475.7	29345.2	30350.8	20410.2	26826.2	27259
13.59_576.2433m/z-		576.243	13.5916	0.718344	1.06182	SD flies	22687.2	25054.4	14772.6	13990.5	14399.2	21646.1	17548.1	18510.1	22816.1	18284.1	10650	18189.2
10.24_821.8038m/z+		821.804	10.2429	0.704586	1.06166	LD flies	27290.5	25017.4	23067.4	21853.7	22106.9	20306.4	17911.5	21116.6	26163	29764.4	32840.1	20457.8
13.91_553.4571m/z+		553.457	13.9077	0.626956	1.06149	SD flies	8659.7	8953.09	10017.1	11393.9	11893.2	14813.5	11581	10383	11915.1	9909.99	10573.2	7560.63
10.53_1001.8067m/z-		1001.81	10.5263	0.113399	1.06096	LD flies	2.20062e+06	2.38458e+06	2.02846e+06	1.95711e+06	2.14162e+06	2.22102e+06	2.41059e+06	2.24774e+06	2.44096e+06	2.21851e+06	2.1672e+06	2.23685e+06
7.63_491.3585m/z-		491.358	7.6285	0.790386	1.06091	LD flies	8360.54	13843.4	13538.6	6797.47	19405.9	9890.43	13175.1	10405.2	12930.9	19554.5	14115.1	6030.88
1.32_387.1817m/z+		387.182	1.31707	0.563713	1.06021	LD flies	14660.6	5781.68	14888.1	6575.56	21173.8	10890.3	15562.8	11482.5	10910.5	9948.55	18403.8	12115.7
11.03_570.4568m/z+		570.457	11.0287	0.672249	1.06002	SD flies	12396.9	12503.2	13828.5	10634	8066.15	7816.54	8104.17	6434.4	12485.8	13141.2	9749.5	11636
15.07_243.0451m/z+		243.045	15.0743	0.269151	1.05969	LD flies	13668.8	13156.4	13407.7	10961.9	12298.4	14131	15522.3	12676.1	14718.4	13060.7	12944.1	13335.8
8.51_529.4623m/z-		529.462	8.51157	0.0814084	1.05951	LD flies	7.90685e+06	7.56097e+06	7.67728e+06	7.373e+06	7.69804e+06	7.7042e+06	8.45693e+06	7.4853e+06	8.79625e+06	8.45115e+06	7.93873e+06	7.52484e+06
10.13_1075.8554m/z-		1075.86	10.1347	0.714408	1.05836	LD flies	16055.2	6887.34	6743.64	15486.8	13503.4	3921.93	11172.7	14033.6	6694.29	9386.53	18536.1	6428.51
7.08_681.4726m/z+		681.473	7.08013	0.922689	1.05823	LD flies	8730.13	11369.9	8269.07	11754.8	10491.4	7949.52	14425	14970.4	4820.88	11933.2	5570.56	10254.7
9.79_849.6314m/z-		849.631	9.79167	0.534013	1.05789	LD flies	97446.1	121377	90148.4	79702.2	103715	97959.1	102518	104715	103608	129855	103900	79924.4
15.07_433.0063m/z+		433.006	15.0743	0.543248	1.05779	LD flies	9127.24	9587.2	10597.6	8865.16	9415.61	10200.6	11009.1	8019.87	11279.7	8401.95	12166.8	10255.7
8.47_569.4344m/z+		569.434	8.47388	0.456961	1.057	LD flies	33560	25503.2	28478.4	34083.9	28127.8	29243.9	31097	29070.3	35225.2	29116.6	37749.9	26941.8
6.34_382.3680m/z+		382.368	6.34013	0.555508	1.05698	LD flies	38570.9	45094.8	42728.2	39910.2	29650.1	31519.2	37327.7	42492.5	40628.4	51372.5	34761.7	33852.8
14.90_553.4578m/z+		553.458	14.9043	0.443151	1.05675	LD flies	14369.7	15418.5	15347	18126.6	15311.5	13773.7	14899.8	19394.4	17471.2	13842.2	17274	14706.4
10.28_933.7237m/z-		933.724	10.2806	0.0534973	1.05674	LD flies	2.70357e+06	2.85741e+06	2.59651e+06	2.51725e+06	2.7917e+06	2.78444e+06	2.88947e+06	2.79255e+06	3.05272e+06	2.84302e+06	2.878e+06	2.71723e+06
13.81_576.2444m/z-		576.244	13.8103	0.752093	1.05673	LD flies	14825	22340.5	27606.8	18200.5	18953.5	19342.5	23098	13099.3	28247.8	24989.1	19639.5	19075.3
1.80_179.1072m/z-		179.107	1.79767	0.609055	1.05576	LD flies	18960.1	16705.5	14907.6	17270.9	15559.1	15005.7	14001.3	17998.7	22767.1	18774.8	14673.2	15681
8.97_821.6379m/z-		821.638	8.97347	0.820167	1.05425	SD flies	21346.2	18958.6	12433	24997.6	21105.2	4183.49	17847.8	11913.4	15357.5	16936.1	22103.4	13564.1
6.54_440.4098m/z+		440.41	6.54007	0.473062	1.05375	LD flies	712733	920722	861528	833907	650501	648007	763539	842530	851833	960913	739851	717468
8.63_527.4464m/z-		527.446	8.62505	0.23427	1.05311	LD flies	261102	220958	253375	229978	231637	231263	253414	227797	278037	262319	250900	231708
8.24_600.5134m/z+		600.513	8.23882	0.6413	1.053	LD flies	19473.9	19196.9	11159.2	22502.2	21357	23860.2	6113.85	46876.1	10232.4	10285.3	29842.1	20429.5
9.81_777.5887m/z-		777.589	9.81328	0.423165	1.05291	SD flies	90343.8	104777	106247	90376.7	79211.2	95919.7	93927.7	76189.3	98152.3	83467.2	98854.1	87796.4
8.55_769.5882m/z+		769.588	8.54955	0.659165	1.05268	LD flies	16909.5	19753	18469.2	23043.7	14553.7	16866.3	14219	19794.7	25313.8	18322.3	20588.3	17130.3
6.86_427.3783m/z+		427.378	6.86143	0.645915	1.05261	SD flies	55596.9	3987.58	24986.5	20531.3	58286.2	12478.7	34774.1	24829.3	32589.9	12742.9	19249.1	42891.4
7.51_621.5204m/z+		621.52	7.50958	0.481158	1.05224	LD flies	49058.2	39882.7	55522.2	44096.3	32944.9	57048	52589.4	44706.3	52271.1	45896.9	46192.4	51446.5
2.77_436.3406n+		454.375	2.76718	0.519956	1.05199	LD flies	85099.8	88172.8	108770	76082	90944.1	93723.1	85594.6	87968.1	78479.2	103952	108936	106082
15.07_241.0486m/z+		241.049	15.0743	0.487952	1.0508	LD flies	32990	26517.8	29671.9	23533.5	29740.4	29050.3	35112.7	26611.1	33551.9	26289.3	30209.5	28441.3
10.29_961.8311m/z+		961.831	10.2915	0.455256	1.05068	LD flies	50534.5	50189.8	47581.2	46220.9	40434.5	41119.4	49782.8	46557.5	53380.1	52732.5	38855.3	48763.2
4.11_636.2978n+		637.305	4.11212	0.935848	1.05064	SD flies	47609.2	39776.3	39647.4	37323.4	21357.7	17723.5	40244.7	28293.7	29922.7	33732.8	20471.6	40967.4
9.17_757.6488m/z+		757.649	9.17068	0.319126	1.05036	LD flies	529819	473881	517478	503497	442476	511862	494584	458493	597860	519620	516864	541613
3.48_515.3845m/z+		515.385	3.48017	0.712749	1.05014	LD flies	13544.7	11964.5	7531.28	8236.19	11344.1	6953.07	10683.8	11375	13825.1	10949	8955.74	6772.03
8.09_684.2042m/z+		684.204	8.0929	0.793162	1.05006	SD flies	105700	77312.4	48556.5	24177.9	43008.6	58576.4	45053.6	125192	41490.5	65334.5	25958.7	37267.7
7.87_473.3989m/z+		473.399	7.8742	0.52985	1.04977	LD flies	60221	50776.9	45141.8	49007.7	52150.7	66284.7	51726.8	63752.7	63241.7	49104.5	62140.5	49720
1.13_228.2331m/z+		228.233	1.12793	0.260735	1.04968	LD flies	24863.3	24759.7	19696.4	21805.7	20241.9	23788.9	23141.1	22430.7	24627.2	23451.5	24108.2	24112.3
7.76_553.4208m/z-		553.421	7.75532	0.547068	1.04916	LD flies	17618	16982.7	19970.3	17324.1	23360.6	15258.4	23556	18549.4	20259.3	16424.7	17139.7	20017.7
14.07_553.4573m/z+		553.457	14.067	0.757752	1.04863	LD flies	15088	9409.84	8926.34	15060.5	13618.9	11331.3	16461.7	11295.8	12233.4	11493.5	16778.9	8742.95
6.29_711.4948m/z+		711.495	6.28895	0.799435	1.0484	SD flies	28047	17799.9	16154.8	15027.5	17928.4	12430.6	17962.9	15838.7	17141.3	22790.9	10576.3	18120.4
14.44_61.9876m/z-		61.9876	14.4368	0.370961	1.04798	SD flies	231117	292182	244727	250310	219243	252929	234825	218127	232667	263835	230446	242370
14.26_654.3607m/z+		654.361	14.2561	0.388774	1.04784	LD flies	37962.1	30673.3	32271.5	34856.6	31723.3	32397.7	36735	31146	40169.3	31443.1	35061.8	34892.3
8.01_789.5542m/z-		789.554	8.01185	0.514296	1.04776	SD flies	17211.3	18589.2	20535.1	21168.4	23016.4	21246	18589.4	17195.5	21494.2	20086.9	15161.6	23687.7
6.45_584.4540m/z+		584.454	6.4482	0.663987	1.04769	LD flies	29852.7	31510	30560.6	33061.2	23948.2	22217.9	26707.3	27624.8	32154.7	40597.3	25964.9	26264
8.12_621.5202m/z+		621.52	8.11992	0.613749	1.04729	LD flies	25751.6	25745.3	27929.7	24566.4	27899.3	26370.4	30858.3	19879.4	30965	28073.7	29013.5	26956.7
8.98_559.4401m/z-		559.44	8.97887	0.102342	1.04714	LD flies	256832	242716	235639	229581	246353	238020	268453	246491	253957	263557	250630	234370
3.23_615.3467m/z+		615.347	3.22905	0.594877	1.04692	LD flies	445284	448539	408095	440629	390518	415525	420488	493710	503032	506189	343950	400799
3.89_219.1748m/z-		219.175	3.89338	0.467857	1.04688	LD flies	3.88052e+06	3.81161e+06	3.63395e+06	3.64159e+06	3.74468e+06	3.8872e+06	3.86733e+06	3.69755e+06	4.51636e+06	4.53763e+06	3.75768e+06	3.28238e+06
7.89_808.5824m/z+		808.582	7.88502	0.580385	1.04635	SD flies	23440.1	25137.7	28217.5	33445.2	31654.5	30995.6	30635.9	14901.1	16105.5	37009.5	30232.6	36347.7
8.92_158.0136m/z+		158.014	8.92497	0.314986	1.0462	LD flies	82235.1	86121.8	75470.5	77143.4	71230.4	72233.8	88400.5	75635.9	89087.7	76431.6	78557.5	77780.9
3.05_556.4419m/z+		556.442	3.04532	0.482354	1.04607	LD flies	59169.8	61522.4	69723.6	54148.4	57878.2	65769	57726.5	60981.2	57632.7	66195.4	77764.1	64874.9
14.96_100.9329m/z-		100.933	14.9635	0.147622	1.0455	LD flies	109955	120632	108487	111808	107622	106699	115055	109445	122275	124077	109983	114630
15.07_269.0001m/z+		269	15.0743	0.251217	1.04532	LD flies	33181.6	30390	32951.2	30760.6	30153	33679.7	36532.2	29940.3	34703.7	32990.1	31471.7	34140.1
1.38_376.2597m/z+		376.26	1.38445	0.571058	1.04525	SD flies	48004.1	50067.4	47446.4	48733.7	43401.1	53263	54120.9	43153	19489.1	52384	53927.1	55248.8
6.97_403.3064m/z-		403.306	6.97483	0.261095	1.04481	SD flies	177450	182035	160460	189885	158542	164621	163741	155969	176409	171275	158802	162487
15.07_135.0038m/z+		135.004	15.0689	0.395961	1.04452	LD flies	15345.1	14590.4	14086	12996.9	14473.5	16458.2	17402	13444.1	15875.5	14469.5	15678.1	14996.9
7.77_489.3938m/z+		489.394	7.76612	0.562528	1.0444	LD flies	55649.2	48292.1	41861.4	49168.6	39363.5	50721.2	42316.6	53940.2	55853.7	47901.6	54780.1	42919.3
8.46_59.0623m/z+		59.0623	8.46308	0.359159	1.04438	LD flies	49813.9	47403.9	41875.9	43052.6	37034.9	47249.9	43039	44435.6	49912	46888.4	47457	46522.4
8.96_507.3753m/z-		507.375	8.95725	0.990494	1.04381	LD flies	14044.3	9765.15	13873.2	12052.8	7951	12978.8	6764.55	9636.69	11771.6	11199.8	22088.1	12300.3
9.65_760.6244n-		819.636	9.64863	0.108177	1.04373	LD flies	4.28044e+06	4.54608e+06	4.09621e+06	3.9971e+06	4.25813e+06	4.19028e+06	4.47319e+06	4.31615e+06	4.72275e+06	4.42969e+06	4.19825e+06	4.3376e+06
8.41_158.0138m/z+		158.014	8.40903	0.49202	1.04271	LD flies	15087.1	16224.5	12842	11129.5	14426.8	14026.1	16067.7	12983.6	14370.2	13750.3	16034.5	14106.2
10.78_1075.9173m/z+		1075.92	10.783	0.716248	1.04257	SD flies	18599.3	23942.6	26927.5	17046.8	16625	21324.6	18958.1	22285.8	22177.6	17938.9	24568.4	13454.5
10.11_832.6647n-		891.676	10.1076	0.186852	1.04199	LD flies	4.04959e+06	4.30348e+06	3.81961e+06	3.63482e+06	4.11005e+06	4.05476e+06	4.22192e+06	4.09753e+06	4.48442e+06	4.11234e+06	4.0821e+06	3.98059e+06
15.09_595.2622n+		578.259	15.0851	0.289229	1.04108	LD flies	220922	222122	208585	194643	208669	227140	238876	205401	235539	212750	210102	232082
3.69_279.2322m/z-		279.232	3.69343	0.891735	1.04092	LD flies	39787.8	37903.9	37453.8	41878	63153.9	39609.9	33586.1	53672	31539.2	44607.4	68599.5	38414.9
5.57_629.4738m/z+		629.474	5.56517	0.831781	1.04084	LD flies	101005	39120.4	47032.8	30931.5	76398.6	119025	73678.2	9469.34	93088.5	65313.5	49750.2	139103
6.99_723.5884m/z+		723.588	6.99113	0.762359	1.0408	LD flies	107576	119852	104526	105913	82606.1	77590.8	96369.4	108802	108721	141500	77641.5	89432.1
5.84_412.3782m/z+		412.378	5.8379	0.614101	1.03999	LD flies	9254.63	11378.4	8144.66	12022.6	10680.1	8076.73	10275.7	9743.26	13052	9926.82	9318.79	9622.11
8.81_579.5343m/z+		579.534	8.80607	0.717441	1.03975	LD flies	47214.3	53325.5	45721.9	55139.3	35223.5	60588.7	40783.4	49366.6	51059.7	47826.2	70255.4	49737.2
5.52_413.2664m/z+		413.266	5.51653	0.448533	1.03919	SD flies	31136.3	37621	32981.4	40592.6	33395.5	33516.6	34757.3	34857.4	32452.5	31531.1	35465.3	32288.7
10.35_831.6571m/z-		831.657	10.348	0.70975	1.03908	SD flies	13090.9	9472.62	9550.76	13202.9	7080.4	9680.54	6838.95	12551.4	11826.4	14440.4	7487.83	6598.37
9.42_718.5778n-		777.589	9.42167	0.328713	1.03885	LD flies	1.18877e+06	1.28727e+06	1.08936e+06	1.06238e+06	1.19897e+06	1.12396e+06	1.18067e+06	1.17253e+06	1.35103e+06	1.17873e+06	1.14326e+06	1.19453e+06
10.52_1073.8500m/z-		1073.85	10.5209	0.18233	1.03873	LD flies	1.63063e+06	1.73008e+06	1.53524e+06	1.51969e+06	1.57775e+06	1.63634e+06	1.7716e+06	1.62734e+06	1.73796e+06	1.58994e+06	1.60401e+06	1.67182e+06
8.06_475.3503m/z-		475.35	8.06048	0.430602	1.03752	SD flies	14326.6	13849.6	15140.1	15852.2	15508.9	16570.3	17030.8	14549.3	13150.6	15144.2	13268.4	14804.4
2.66_586.4530m/z+		586.453	2.66198	0.527606	1.03742	LD flies	95387.7	108623	122277	93336.7	96417.8	107547	101675	101467	94007.8	117733	113784	118260
13.14_618.2893m/z+		618.289	13.1352	0.625867	1.03726	SD flies	15157.9	14160.1	18384.7	14688.3	12207.7	15084.6	20670	11017.4	7416.2	15724	16092	15542.7
9.15_773.6419m/z+		773.642	9.14907	0.800137	1.03723	SD flies	19558	11291.9	14408.2	12784	15853.4	21646	10810.5	12213.9	19463.2	13078.2	20025.2	16521.5
15.09_556.2770m/z+		556.277	15.0851	0.347528	1.03701	LD flies	1.76844e+06	1.75932e+06	1.73325e+06	1.58857e+06	1.63174e+06	1.71722e+06	1.97351e+06	1.6649e+06	1.87273e+06	1.62617e+06	1.74508e+06	1.69358e+06
14.94_618.2893m/z+		618.289	14.9421	0.59072	1.03694	SD flies	28548.5	27981.7	28164.7	24108.6	28263	25702.2	29057.2	27228.6	30198.8	20368.8	33095.3	17020.8
2.34_484.3848m/z+		484.385	2.33522	0.545278	1.03693	LD flies	69947.5	84560.2	97745.3	73547.6	64992.8	81870.7	72932.2	80603.4	75434.6	87600.9	85882.1	87666.6
2.53_850.6111m/z+		850.611	2.52688	0.596432	1.03652	SD flies	21951.8	23765.5	24383.6	20698.7	19814.5	20655.9	14379	22538.4	16604.2	25494.5	18543.8	29085.2
13.76_576.2428m/z-		576.243	13.7616	0.648215	1.0363	LD flies	10295	17395.5	21252	12921.3	16901.1	14650.9	18519.5	13456.7	18602.1	14582	16308.3	15338.6
2.63_630.4794m/z+		630.479	2.63497	0.599731	1.03598	LD flies	98393.1	118560	119845	94245.1	89670.8	110306	96063.1	98333.6	103510	119561	109365	126888
8.58_628.5458m/z+		628.546	8.57657	0.774577	1.03596	LD flies	41829.6	29613.3	18853.1	38078.6	30715.7	38485.6	13616.6	73676.3	21102.7	23543.7	38034.9	34705.8
3.23_557.2930m/z+		557.293	3.23447	0.748409	1.03577	LD flies	93125.7	102787	94918.9	95426.5	83065.2	89236.6	92109	100467	116141	106727	70134.3	92960.9
1.94_743.4326m/z+		743.433	1.94358	0.784409	1.03545	SD flies	19667.3	14150.2	17605.6	14170.9	17389.7	11230.1	11124.8	14486.8	17475.6	18345.5	15548.4	14007.6
13.49_59.0130m/z-		59.013	13.4943	0.91549	1.0354	SD flies	30385.5	38617.9	24497.4	17367.7	26339.2	25915.3	24568.9	27163.6	27852.4	31538.1	22326.8	24096.5
2.60_674.5054m/z+		674.505	2.59713	0.607492	1.03526	LD flies	101679	100850	124378	101818	95622.6	105795	93452.7	98985.6	100328	126072	115136	118387
7.25_1006.7700m/z+		1006.77	7.24765	0.887233	1.03508	SD flies	16852	8749.39	20721.8	9824.96	14342	6387.28	11755.5	14922.4	9288.36	15674.1	11608.9	11022.9
8.31_778.5804m/z+		778.58	8.31463	0.407543	1.035	SD flies	85552.1	89984.4	87432.9	80898.2	98207.4	91730.7	81334.9	93913.5	85021.4	79865.4	81599.9	94019.4
2.95_688.5211m/z+		688.521	2.95092	0.494791	1.03477	LD flies	30471	28399	33829.7	35276.2	29930.1	34756.9	30827.2	33234.4	30105.2	34719.6	32960.9	37513.9
15.05_614.3252m/z+		614.325	15.0527	0.50173	1.03474	SD flies	35384	32443.7	38604	34568.2	37238	31356.7	36338.4	32102.5	38157.4	29275.2	32251.7	34433
9.63_892.7331m/z+		892.733	9.63257	0.826756	1.03392	SD flies	26067.3	18286.4	26118	14533.5	21604.4	18330.3	21985.9	14074.3	18172.7	24122.5	23417.9	19067.9
8.09_619.4691m/z-		619.469	8.08752	0.846792	1.03339	SD flies	20713.2	15485.1	17028.5	21249.3	17436.4	28333.6	19501.4	19295.1	24463.3	19137.8	18096.1	15866.6
8.02_891.6707m/z-		891.671	8.02267	0.601928	1.03336	SD flies	36598.7	44254.8	39788.9	38624.5	47038.3	48378.6	38554.7	42638.2	44606.3	43668.6	39842.4	37151.1
8.96_517.3930m/z-		517.393	8.95725	0.423351	1.03328	LD flies	90543.6	103886	86226.3	81884.8	86373.1	93820	94427.9	100912	86050.5	89602	97007.7	92795.3
15.07_119.9643n+		162.002	15.0689	0.57137	1.03298	LD flies	12547.4	10535.2	11579.8	9881.79	9636.06	10288.2	12434.8	10562.9	12088.3	10994.5	9567.45	10947
2.20_233.1542m/z-		233.154	2.20008	0.611459	1.03298	LD flies	79642.3	70906.3	71566.5	68475.4	61098	75255.7	66541.2	71647.7	89990	74865.6	70659.6	67322.4
7.55_491.3588m/z-		491.359	7.55283	0.744962	1.03197	SD flies	9192.78	13849	16297.5	10500.8	14604.8	7916.03	20242.4	7209.37	7525.88	13916.2	12173.9	9051.07
3.16_574.3213m/z+		574.321	3.16422	0.911405	1.03195	LD flies	10186.6	15993.2	9537.89	14127.7	8826	9279.21	11531.8	11056.2	16985.2	13339.7	6507.7	10700.7
2.24_660.4896m/z+		660.49	2.24333	0.696704	1.03114	LD flies	67914.4	71065.7	82205.7	69351.5	61079.8	63222.9	57843.1	69059.1	67418.6	82225.9	68823.9	82387.7
7.85_711.5410m/z+		711.541	7.84718	0.483799	1.0302	SD flies	89955.9	93904.6	80908.8	90111.6	92300.5	90403.7	93314.1	99099	86331.8	78948.7	76929.8	87200.2
15.10_128.9546m/z+		128.955	15.0959	0.640733	1.0302	LD flies	36053.4	28861.3	37654.7	28899	33953.5	33456.8	37577.3	28567.8	35972.8	32168.9	37457.8	33139.8
9.61_705.5492m/z-		705.549	9.6054	0.805502	1.02932	SD flies	12897.2	20247.3	18646	21885.9	24410.5	19920.5	22293	12503.3	18559	19689.7	16722.8	24878.3
2.98_644.4947m/z+		644.495	2.98335	0.656677	1.02886	SD flies	12770.8	15947.9	17646.3	11393	10312.7	11935.5	9891.58	4997.66	10575.5	18923.9	15845.7	17527.7
7.71_473.3995m/z-		473.4	7.71208	0.344145	1.02849	LD flies	2.67203e+06	2.73396e+06	2.51946e+06	2.55102e+06	2.68706e+06	2.67129e+06	2.78953e+06	2.57299e+06	2.96361e+06	2.77754e+06	2.53513e+06	2.64708e+06
9.75_705.5508m/z-		705.551	9.75385	0.798521	1.02748	LD flies	15040.3	10588.3	6524.56	7949.77	13275.7	7863.02	12452.6	12253.4	6955.44	13528.6	8719.98	9014.67
1.23_141.0163m/z-		141.016	1.22518	0.592655	1.02723	SD flies	11023.1	11475.8	9759.86	12125	10833	12630.4	11785.3	9871.81	11123.2	11633.3	10985.6	10649.3
13.78_553.4579m/z+		553.458	13.778	0.894038	1.02706	SD flies	10734.2	12360.5	10718.9	6846.71	8137.62	11566	9467.82	8533.93	8380.65	12135.2	9289.77	10966.4
8.62_664.5746m/z+		664.575	8.6198	0.415232	1.02704	LD flies	243364	234370	220081	219856	211877	253009	226510	229711	251795	230452	246161	235310
8.88_655.5512m/z-		655.551	8.88158	0.869955	1.02694	LD flies	14452.9	13344.1	8156.03	13595.7	9369.21	8238.64	5806.07	11363	11619.3	6715.09	21533.3	11929
14.91_141.0163m/z-		141.016	14.9095	0.385678	1.02689	LD flies	915905	856813	867643	874713	889415	949628	939855	834779	958432	927506	966127	871378
5.51_391.2847m/z+		391.285	5.51113	0.632242	1.02653	SD flies	177264	165928	182015	184175	143099	161458	163505	186154	165587	153458	171561	147470
10.49_941.7860m/z-		941.786	10.4885	0.984607	1.02609	LD flies	48694.9	34165.8	54791	37849	34311.3	46113.6	36347	53618.8	63181.7	41636.3	23653.8	44164
8.28_517.3929m/z-		517.393	8.28207	0.652683	1.02593	SD flies	38363	32102.8	36728.3	34790.1	32768	36444.3	38790.3	36631.7	41588.3	28485.7	25747.5	34615.4
1.12_244.1921m/z+		244.192	1.12252	0.671624	1.0255	SD flies	75060.4	85626.4	80788.9	85048	79399.2	91121.1	85819	50046.1	86927.6	87640.8	85440.1	88811.1
1.23_485.3589m/z+		485.359	1.2306	0.771868	1.02513	SD flies	215025	144194	154435	156913	138367	134773	158766	172519	173736	185828	90067.2	139655
14.93_375.1789m/z-		375.179	14.9257	0.839399	1.02493	LD flies	24770	16669	15989.3	18795.7	17248.6	14017.4	17899.8	14002.7	16667.5	25742.6	17504	18353.3
13.70_413.2674m/z+		413.267	13.7023	0.693332	1.02437	LD flies	10255.5	11164.5	9919.39	9608.12	12055.7	13208.8	12192.9	9974.37	12995.4	10337.3	11407.9	10917.6
14.07_473.2653m/z+		473.265	14.0724	0.530416	1.0243	SD flies	490305	520395	481291	482495	443910	507028	537028	431609	441072	477815	490577	477918
5.35_279.1605m/z+		279.16	5.35442	0.582297	1.02355	SD flies	48546.6	51421.6	51256.9	54473.5	43684.8	51317.8	49145	53359.2	48773	45699.6	51036.4	45770.4
11.43_171.1018m/z-		171.102	11.431	0.640625	1.02261	LD flies	18835.8	15508.3	18158.3	14927.3	17358.9	19992.1	16252.6	17939.4	19392.6	18953.7	17679.1	16932.9
8.46_589.5306m/z+		589.531	8.45767	0.650149	1.02255	LD flies	734767	660914	558327	618596	577548	691529	613606	600108	735384	650601	683372	645241
7.65_497.3961m/z+		497.396	7.6501	0.606747	1.01965	LD flies	238359	204406	226203	214606	214107	230797	234299	234555	232370	197238	225858	230269
11.66_680.4801m/z+		680.48	11.6552	0.834204	1.01956	LD flies	76322.7	75318.6	69475.8	70919	67218.8	69623.4	92955.9	66635	63388.7	73780.2	68870.6	71636
8.46_553.4591m/z+		553.459	8.46308	0.58741	1.01949	LD flies	310380	294378	273674	286319	271587	295931	286219	270260	316765	287012	317732	288042
1.22_100.9328m/z-		100.933	1.21978	0.422807	1.01929	LD flies	14396.5	15770.1	14717.6	13907.6	14318	15067.3	15695.4	14329.1	15386.2	15134.6	14905	14427.6
8.46_530.4700n+		548.504	8.45767	0.476732	1.01917	LD flies	5.29052e+06	5.05136e+06	4.70717e+06	4.81828e+06	4.64224e+06	5.17812e+06	4.87621e+06	4.94286e+06	5.31729e+06	4.94268e+06	5.24892e+06	4.92898e+06
4.63_900.5357m/z+		900.536	4.63342	0.808384	1.01888	SD flies	24042.2	29202.7	19693	21739.5	19716.8	20180.1	22874.7	27683.2	19430.4	20735.8	15320.9	26035.4
8.46_419.3521m/z+		419.352	8.45767	0.493921	1.01859	LD flies	1.76733e+06	1.7026e+06	1.58979e+06	1.58989e+06	1.57229e+06	1.73058e+06	1.64263e+06	1.63316e+06	1.7941e+06	1.64483e+06	1.75899e+06	1.66382e+06
5.52_149.0242m/z+		149.024	5.52193	0.628517	1.01823	SD flies	146746	176510	151934	171016	156439	159571	167822	158794	157181	151660	160614	148918
10.49_1032.8677m/z+		1032.87	10.4886	0.803677	1.018	LD flies	81508.8	82200.1	90507.3	79934.9	78676.2	73313.8	98317.8	81661.8	68575.2	83185.5	84765.1	78385.4
10.28_873.7041m/z-		873.704	10.2806	0.80984	1.0177	SD flies	112644	100717	103579	115398	77975.3	130499	89965	89077	129503	139646	73557.7	107922
7.63_445.3529m/z-		445.353	7.6339	0.31022	1.01738	SD flies	2.8099e+06	2.86899e+06	2.92417e+06	2.81294e+06	2.83437e+06	2.86484e+06	2.94311e+06	2.65547e+06	2.87632e+06	2.85001e+06	2.7278e+06	2.77009e+06
1.22_205.1590m/z-		205.159	1.21978	0.696872	1.01669	LD flies	361336	316344	298279	323983	313064	377428	369961	322527	359578	322016	333107	316473
8.09_792.5524m/z+		792.552	8.0875	0.886854	1.01624	SD flies	9604.12	18432.3	11181.1	12462.8	16634.2	13379.7	16884.5	17737.6	10632.4	14092.8	12364.6	8676.63
15.08_104.9934m/z+		104.993	15.0797	0.6204	1.01618	LD flies	20685	20684.5	20522.5	18972.4	19500.3	19655.7	21838.6	18233.3	20478.5	19730.8	20677.3	21003.5
2.31_528.4069m/z+		528.407	2.31358	0.701135	1.01595	LD flies	91202.6	108705	116362	99900.3	90523.8	104745	94903	104717	97869.6	108642	109733	105325
7.36_784.5480m/z-		784.548	7.35818	0.741453	1.01544	LD flies	43457.5	49101.5	48714.6	79292.3	105755	53048	69937.7	83390.1	10914	51301.1	65045	104638
10.46_1115.8939m/z-		1115.89	10.4614	0.648605	1.01526	LD flies	1.93221e+06	2.0231e+06	1.79774e+06	1.69718e+06	1.77417e+06	1.89715e+06	2.01828e+06	1.77822e+06	1.96361e+06	1.78472e+06	1.84568e+06	1.90072e+06
10.09_793.7698m/z+		793.77	10.0862	0.926931	1.01523	LD flies	33025	25840.3	20455.7	19074.9	18449.7	17819.4	27988.7	17854	17087.1	21148	32284.7	20353.3
15.00_158.9749m/z-		158.975	15.0039	0.792845	1.01489	SD flies	361935	436267	375916	369077	323215	375011	371340	340627	367680	401538	360404	366938
7.95_731.5004m/z+		731.5	7.94985	0.523048	1.01419	SD flies	207491	204421	209055	199040	213394	200623	200880	219055	209066	200542	195154	192064
8.46_107.0496m/z+		107.05	8.45767	0.706834	1.01386	LD flies	46186.6	40435.7	40187.8	40077.5	39287.6	44868.3	40798.6	41368.9	46555.8	42619.8	43823.8	39356.4
9.68_849.6332m/z-		849.633	9.67818	0.880863	1.01349	SD flies	196338	243173	211970	202622	262657	191418	198334	220940	243841	222179	212824	192648
7.65_167.0718m/z+		167.072	7.6501	0.841962	1.01346	LD flies	13316.5	10362.5	11478.7	12411.7	10848.7	13211	12168.9	12309.1	14179.8	10670.5	12693.2	10571.6
8.46_166.0638n+		167.072	8.46308	0.617307	1.01307	LD flies	470040	454307	421817	423906	418815	454803	436312	435393	476041	430307	461106	439077
14.71_618.2900m/z+		618.29	14.7097	0.80413	1.01307	LD flies	39896.9	29582.7	30994.1	29143.5	37985.8	39711.4	35798.3	38420.3	36789.6	35062.8	28996.7	34956
8.00_605.4770m/z-		605.477	8.00105	0.92656	1.01275	LD flies	23843.4	29304.2	31350.1	33011.7	34633.2	26307.7	23148.7	31789.6	34539.8	41935.4	18817.1	30494.1
8.94_646.5386n-		705.551	8.94103	0.768911	1.01274	LD flies	187606	209270	139178	182934	174963	211063	182565	186974	207277	171662	189155	181454
9.39_308.2071m/z+		308.207	9.38938	0.822948	1.01256	LD flies	17827.5	19712.4	14021.1	17730.6	15505.7	18573.9	18751.3	16712.2	15596.7	20317.6	16522.8	16769.5
6.56_711.4945m/z+		711.495	6.55628	0.850355	1.01245	LD flies	493047	466956	422825	381909	386079	359968	395083	453425	448315	469002	343610	432608
7.83_59.0623m/z+		59.0623	7.83097	0.767924	1.01244	SD flies	14898.6	16686.5	13817.5	15636.1	15744.2	16870	15735.9	14088.7	15988.3	16150	15606.7	14932.8
1.07_202.1813m/z+		202.181	1.06848	0.803514	1.01211	LD flies	21015.5	19036.8	19214.8	22897.7	21060.4	22462.3	24200	27066.6	17411.4	14595.5	12734.3	31201.8
10.28_903.8263n+		904.834	10.2807	0.900357	1.01174	SD flies	149789	181954	204528	259183	176414	253005	148281	205466	158760	225805	285426	186916
8.22_589.5464m/z+		589.546	8.2226	0.921696	1.01115	SD flies	12429.1	15400.9	13270.8	18621.5	25452.9	10422.4	9853.98	23428	10002.1	18684	18938.4	13636.7
15.07_515.0096m/z+		515.01	15.0743	0.826981	1.01107	SD flies	12337.2	13639.3	13603.1	9957.44	11517.2	11193.2	14455.7	9783.58	12209.4	8797.58	14483.3	11727
2.58_718.5318m/z+		718.532	2.57552	0.913846	1.01075	SD flies	70417.2	77966.4	100840	78657.4	67102.4	80670.5	68738.7	73394.6	68998.4	87231	79856.7	92376.5
5.50_167.0348m/z+		167.035	5.50032	0.835191	1.00988	SD flies	12244.3	14213.2	14821.1	13084.7	14822.4	12886.1	14035	14016	13863.7	13078.9	13664.8	12610.3
2.50_806.5847m/z+		806.585	2.49987	0.850812	1.00976	LD flies	29505	41722.1	50030.4	41026.9	30204.1	39554.3	34726.2	34666.2	35064.3	39128.9	42839.7	47882.1
9.63_559.4399m/z-		559.44	9.62702	0.994158	1.00943	SD flies	22224.1	37283	32289.4	34705.1	36281.6	33872.4	36669.8	28724.9	33080.1	27989.3	35837.5	32515.9
14.12_576.2431m/z-		576.243	14.1209	0.869399	1.00931	LD flies	37384.8	31220	31143	19595.2	26958.4	30194.6	31744.2	33328.3	34673.9	25119.3	29364.9	23908.6
15.07_600.2405m/z+		600.241	15.0689	0.821509	1.00898	SD flies	69995.4	72549.4	80266.6	65794.5	75537.4	72818.2	81527.2	69009.6	69078.9	69012.6	70750.5	73693.5
10.02_941.7846m/z-		941.785	10.0212	0.796689	1.00852	SD flies	26134.7	34613.7	12570.7	19299.6	7427.88	16990.6	16616.6	16710.6	25611	19638	11425.9	26046.8
7.26_837.6206m/z+		837.621	7.26387	0.846307	1.00827	SD flies	11973	11100.7	10420.3	12809.7	13073.9	6352.56	5098.35	12081.8	10944.6	16601.5	9947.97	10516.6
7.93_621.4727m/z-		621.473	7.93367	0.779834	1.00705	SD flies	748552	824161	799811	790011	835014	786580	793720	780807	837019	815970	722406	800693
9.85_1073.8504m/z-		1073.85	9.84572	0.840082	1.00705	LD flies	61148.2	95789.2	76106.5	32034.6	64466.7	85876.5	61044	62027.3	69501.3	50950.7	102153	72672
1.24_381.1122m/z-		381.112	1.236	0.883589	1.00666	LD flies	11762.5	10914.9	11967.2	8871.54	12339.2	7656.26	13110.6	10809.9	11001.4	9853.93	10268.8	8890.07
7.66_492.4417m/z+		492.442	7.6555	0.989978	1.0054	SD flies	19262.9	21825.9	15189.8	20827.3	17420.8	20596.6	17476.3	18517.3	21762.7	18329.2	20279.7	18139.4
2.69_542.4267m/z+		542.427	2.68613	0.903132	1.00525	LD flies	104445	112327	125078	98789.2	101852	126357	97889.5	111291	104671	120782	116138	121586
9.22_389.2715m/z-		389.271	9.22458	0.96227	1.00508	SD flies	26183.1	20164.7	25240.1	18067.7	24649	22417.6	21789.8	19788	23427.7	27163.8	19237.2	24624.7
9.17_699.5961m/z+		699.596	9.16528	0.863253	1.00505	SD flies	332404	331315	322332	330392	289630	314664	273503	306083	371733	330021	328151	301591
8.81_614.5672m/z+		614.567	8.81147	0.974934	1.00495	LD flies	28657.6	25133.4	27759	29863	23053.4	28873.6	25788.8	21314.1	26581.5	31923.5	33461.6	25078.8
10.50_960.8312m/z+		960.831	10.5048	0.961307	1.00452	LD flies	221616	217396	209875	240898	218056	229506	203891	220129	250158	215556	248118	205545
15.00_116.9232m/z-		116.923	15.0039	0.915313	1.00424	SD flies	28370.4	25198.3	26513.5	25225.3	24439.2	23758.8	26250.7	24070.2	26605.3	26635.4	25533.6	23762.7
15.07_186.9965m/z+		186.997	15.0743	0.909142	1.00418	LD flies	27157.5	27656.6	27829.7	26051.2	26491.7	29458.7	29547	24882.5	28278.1	27085	28463.3	27078
7.88_203.1078m/z+		203.108	7.8796	0.903127	1.00346	LD flies	33017.8	30105.8	31867.6	30878.8	26805	32724.5	30144.5	32439.1	32504	31162.2	31486.5	28304.9
7.77_237.1133m/z+		237.113	7.77152	0.994546	1.00262	LD flies	15476.9	10674.5	13305	13089.2	11866.6	12481.6	13718.7	14592.5	13664.5	11323.8	13779.2	10016.9
8.56_450.4300m/z+		450.43	8.56035	0.970828	1.00245	SD flies	20698.8	24370.1	29546.2	23118.5	16632.8	15396.9	15696.2	27511.7	22968.8	28405.4	18296.1	16568.4
6.30_421.3105m/z-		421.311	6.29968	0.998277	1.00211	LD flies	38862.2	36917.7	45258.1	39323.6	37266.6	36117.5	41877.2	35581.3	45296.3	39220	33630.9	38632.9
2.17_748.5431m/z+		748.543	2.16767	0.994327	1.00186	LD flies	37588.8	36908.2	51404.3	32823.7	36075.4	26608.4	24019.1	36512.4	37901.5	38803.7	36227.8	48356.2
13.39_553.4581m/z+		553.458	13.3918	0.939519	1.0011	SD flies	16758.9	16004.6	20494.3	16022.7	15908	17260.9	15568.3	14948.3	20051.7	14920.5	20214.9	16632.7
2.28_572.4371m/z+		572.437	2.28115	0.976609	1.00052	SD flies	61820.6	85446.5	89770.6	70924.4	65295.1	82272.2	65128.9	66941.5	71413.9	78057.6	84963.3	88789.1
8.01_777.5913m/z-		777.591	8.00645	0.894629	1.00047	LD flies	54676.7	55208.2	65254.3	40076	49319.5	56263.1	55561.8	55995.1	50050.3	54371.8	56113	48856.9
8.01_777.5913m/z-		777.591	8.00645	0.894629	1.00047	LD flies	54676.7	55208.2	65254.3	40076	49319.5	56263.1	55561.8	55995.1	50050.3	54371.8	56113	48856.9
