# Supplementary material for: A short photoperiod alters brain metabolism and cold resistance in Drosophila melanogaster
Source: Sci Rep. 2025 Oct 7;15:35035. doi: 10.1038/s41598-025-22793-7 (PMC12504615; doi:10.1038/s41598-025-22793-7)
Supplement: Supplementary file 4 — Supplementary Material 4 [file 41598_2025_22793_MOESM4_ESM.xlsx]

## Sheet: Table S4
Table S4
Water-soluble metabolites identified in the brains of short- and long-day flies. The electrospray ionisation mode used for each metabolite is shown in parantheses (positive = pos.; negative = neg.). ANOVA p-values were calculated to highlight significant differences (p ≤ 0.05) between the two groups of flies, and these are shown in green. Fold changes on a logarithmic scale were calculated by div…
Compound		short day		long day		short day vs long day
Class	Name	Mean	RSD [%]	Mean	RSD [%]	log2fold change	p
non-ess. AA	Alanine (pos.)	1.11878	17.5431	1	14.0327	0.161929	0.339551
	Arginine (pos.)	1.19785	4.17449	1	8.23494	0.260445	0.00506238
	Asparagine (pos.)	1.14266	21.2437	1	17.1488	0.192395	0.354827
	Aspartate (pos.)	1.14139	11.6711	1	6.81324	0.190794	0.0789063
	Glutamate (pos.)	1.1918	15.8881	1	14.5146	0.253148	0.147117
	Glutamine (pos.)	0.603065	13.6705	1	15.8543	-0.729614	9.94932e-05
	Glycine (neg.)	1.15962	23.193	1	21.5581	0.213657	0.380874
	Proline (pos.)	0.708766	10.7367	1	14.1531	-0.496618	0.000937082
	Serine (pos.)	0.848319	27.2324	1	18.4888	-0.237322	0.273082
	Tyrosine (pos.)	0.968471	17.2548	1	8.66332	-0.0462195	0.72261
	Isoleucine (pos.)	1.09662	30.5762	1	24.4695	0.133065	0.642613
	Leucine (pos.)	1.08042	25.1691	1	9.498	0.111588	0.55979
	Lysine (pos.)	0.817749	24.811	1	53.2153	-0.290269	0.45574
	Methionine (pos.)	0.560273	62.0521	1	27.1923	-0.835797	0.0324282
	Phenylalanine (pos.)	1.16896	19.5493	1	13.0885	0.225226	0.219111
	Threonine (pos.)	0.812888	33.3511	1	29.9925	-0.298871	0.304299
	Tryptophan (pos.)	0.899525	55.493	1	50.3801	-0.152764	0.759051
Ac-AA	N-Ac-Asp (neg.)	1.8236	4.20922	1	10.8015	0.866792	2.28597e-05
	N-Ac-Glu (neg.)	0.866848	4.23604	1	16.4838	-0.206149	0.0997093
	N-Ac-Lys (pos.)	0.614454	35.2321	1	33.3673	-0.702622	0.0229068
	N-Acetylornithine (pos.)	0.643526	38.2385	1	21.5863	-0.63593	0.0232295
Glu-AA	GluCys (pos.)	3.91794	61.7181	1	14.9257	1.9701	0.0294778
	GluGln	0.083744	42.059	1	145.009	-3.57787	1.30341e-07
	GluGlu	0.317563	103.612	1	99.2608	-1.65489	0.0113637
Glu-Metabs	5-Oxoproline (neg.)	3.20634	66.6184	1	7.17313	1.68093	0.0310654
Pro-Metabs	GlyPro (pos.)	1.0957	48.3822	1	19.3143	0.131859	0.722472
Arg-Metabs	Dimethylarginine (pos.)	3.36758	60.3976	1	5.44241	1.75171	0.0303554
	Guanidinoacetate (pos.)	1.03865	65.248	1	59.4298	0.0547161	0.930675
	Creatine (pos.)	0.447652	58.4165	1	239.078	-1.15955	0.334892
	Creatinine (pos.)	0.931316	71.4131	1	150.606	-0.102657	0.929568
	Phosphocreatine (pos.)	0.618284	68.5733	1	248.629	-0.693658	0.637873
	1-Methylhistidine (pos.)	0.45656	66.1254	1	20.552	-1.13112	0.00437947
	Urocanic Acid (pos.)	1.06451	58.0033	1	41.2979	0.0901871	0.859214
Ser Metabs	Choline (+)	0.936861	45.7152	1	20.9884	-0.0940933	0.777047
	Phosphocholine (+)	0.560644	22.7475	1	19.8787	-0.834843	0.00037346
	Acetylcholine (+)	0.683924	11.268	1	9.38813	-0.548093	8.733e-05
	CDP-Choline (+)	0.948792	22.1539	1	22.5318	-0.0758368	0.726749
	Phosphoethanolamine (pos.)	0.487633	81.0483	1	43.6736	-1.03613	0.0353612
	CDP-Ethanolamine (pos.)	1.35629	18.0268	1	16.7265	0.439669	0.0498171
	Dimethylglycine (pos.)	1.11217	41.5452	1	9.6178	0.153375	0.614696
	Betaine (+)	0.93682	23.6084	1	10.5214	-0.0941558	0.583425
Lys-Metabs	5-Hydroxylysine (pos.)	0.359836	33.3745	1	76.6382	-1.47459	0.00181536
	Pipecolate (pos.)	0.97251	21.9174	1	35.088	-0.040215	0.890556
	Aminoadipic Acid (pos.)	0.328245	56.7876	1	269.49	-1.60716	0.16575
	Oxadipinate (neg.)	1.46171	43.5643	1	32.7308	0.547652	0.246192
Phe Metabs	Phenylpyruvate (neg.)	1.39938	18.0862	1	4.15118	0.484785	0.00799009
	Phenyllactate (neg.)	1.33807	26.6145	1	15.6134	0.420149	0.110604
	Hydroxyphenylpyruvate (neg.)	1.4483	19.1765	1	4.40824	0.534362	0.00706989
	Homogentisate	0.326653	56.7852	1	57.0042	-1.61417	0.000426714
Trp Metabs	Kynurenine (pos.)	0.358048	38.4543	1	97.3188	-1.48178	0.00666863
	Kynurenate (neg.)	11.3929	65.4906	1	2.15284	3.51006	0.0130511
	Quinolinate (neg.)	0.233268	45.9626	1	167.907	-2.09994	0.00395872
"S"-Metabs	Cysteinesulfate (neg.)	1.69008	40.2959	1	7.8718	0.757094	0.01524
	Methioninesulfoxide	0.505316	25.6787	1	30.0983	-0.984741	0.000571512
	GSH (pos.)	2.28004	47.9092	1	18.9256	1.18906	0.0410379
	GSSG (pos.)	0.492499	57.099	1	241.517	-1.02181	0.420778
	Taurine (neg.)	0.802238	16.1093	1	16.604	-0.317898	0.0511738
Yang Cycle	Methylthioadenosine (pos.)	0.866509	24.1552	1	26.4435	-0.206714	0.389056
	a-Keto-glutaramate (neg.)	1.67632	61.3339	1	14.0292	0.745294	0.191081
Polyamines	Putrescine (pos.)	2.04814	23.1234	1	12.9104	1.03432	0.002365
	N-Acetylputrescine (pos.)	2.76256	23.4986	1	18.7127	1.46601	0.00141947
	Acetylspermidine	2.98839	30.5514	1	5.13034	1.57937	0.0010504
Carbohydrates	Erythrol (neg.)	0.25001	11.3595	1	92.6773	-1.99994	0.000110638
	Erythronate	1.12951	47.196	1	18.7626	0.175696	0.63347
	Ribitol (neg.)	1.65532	68.2936	1	12.1585	0.72711	0.239144
	Aldohexose (neg.)	0.216097	13.1475	1	80.1091	-2.21025	8.10254e-06
	Fructose (neg.)	0.318305	184.272	1	203.133	-1.65152	0.134925
	Gluconate (neg.)	0.395276	27.0866	1	50.5831	-1.33907	0.000382237
	Glucosamine (pos.)	0.164795	18.2519	1	77.3042	-2.60125	3.97994e-07
	Glucosamine-P (pos.)	1.92142	12.8093	1	11.2121	0.942171	0.000205692
	UDP-Glc (neg.)	0.784794	64.5788	1	109.353	-0.349615	0.665816
	UDP-GlcNAc (neg.)	0.201645	35.0128	1	367.206	-2.31011	0.0578733
	UDP-Glucuronate (neg.)	0.0556743	113.643	1	1443.59	-4.16685	0.0418841
Glycolysis	Hexose-P (neg.)	0.167097	20.5903	1	67.2455	-2.58124	1.57014e-07
	Glyceral/-on-P (neg.)	0.470052	37.5908	1	163.424	-1.08911	0.20523
	2-/3-Phosphoglycerate	0.206415	94.1515	1	216.712	-2.27638	0.00872261
	Phosphoenolpyruvate (neg.)	0.061993	83.9141	1	356.346	-4.01175	1.50109e-05
	Pyruvate (neg.)	0.639845	26.3983	1	117.815	-0.644207	0.368503
	Lactate (neg.)	0.616592	33.3466	1	43.3449	-0.697612	0.0416008
Glycerol Metabs	Glycerol-3-P (neg.)	0.251879	7.98058	1	87.6484	-1.9892	7.6389e-05
	GPC	1.47952	11.0381	1	37.8444	0.565129	0.128482
	GPEA	1.18892	18.6955	1	19.1946	0.249653	0.24237
	GPI	0.852722	111.285	1	80.1717	-0.229853	0.793296
	GPS	1.92142	12.8093	1	11.2121	0.942171	0.000205692
PPP	Phosphogluconate (neg.)	3.00524e-06	23.8648	1	5.3342e+07	-18.3441	0.23877
	Pentose-5-P (neg.)	0.686762	38.3561	1	34.8182	-0.542117	0.0945626
	Sedoheptulose-7-phosphate (neg.)	1.92415e-06	23.8648	1	2.95894e+07	-18.9873	0.00619166
	Erythrose-4-P (neg.)	0.588041	40.0728	1	31.8898	-0.766011	0.0170385
TCA Cycle	Citrate (neg.)	1.47015	23.1871	1	6.11671	0.555964	0.0166019
	Itaconate (neg.)	0.669971	11.8592	1	22.6483	-0.577829	0.00325937
	Aconitate (neg.)	0.819283	12.335	1	19.0016	-0.287567	0.0741335
	a-Ketoglutarate (neg.)	1.09674	38.2885	1	38.4383	0.133222	0.739184
	Succinate (neg.)	0.768107	9.64755	1	14.982	-0.38062	0.00658115
	Fumarate (neg.)	0.956902	6.3297	1	13.5235	-0.0635565	0.550986
	Malate (neg.)	0.765195	20.3207	1	22.6025	-0.386102	0.0627723
	Oxaloacetate (neg.)	1.21148	22.4328	1	14.4155	0.276766	0.192199
CoA Metabs	Pantothenate (neg.)	1.34394	59.6079	1	8.84076	0.426469	0.372271
	Phosphopantothenate (neg.)	2.37904	82.989	1	25.9016	1.25038	0.17713
Carboxylic Acids	Acetoacetate (neg.)	0.9846	21.6581	1	27.4046	-0.0223905	0.927464
	2-Hydroxybutyrate	1.19003	18.8136	1	6.57023	0.250998	0.112893
	3-Hydroxybutyrate	1.21437	18.6154	1	9.7448	0.280207	0.101675
	3-Hydroxyglutarate	0.666717	7.05062	1	28.7213	-0.584854	0.00744802
	2-Hydroxyglutarate	0.666717	7.05062	1	28.7213	-0.584854	0.00744802
	3-Hydroxymethylglutarate	0.161832	27.8711	1	117.059	-2.62743	1.07968e-05
	3-Hydroxyvalerate	1.30186	19.298	1	5.10943	0.38058	0.0308491
	3-Methyl-2-oxobutanoate	1.11421	25.5641	1	6.39246	0.156025	0.413758
Acylcarnitines	Carnitine (+)	0.459967	18.5393	1	47.8438	-1.1204	0.00115342
	AC-(02:0)	0.287891	14.3108	1	59.4793	-1.7964	1.78895e-05
	AC-(04:0)	0.390675	33.5449	1	22.8161	-1.35596	1.71156e-05
	AC-(05:0)	1.34656	30.7162	1	24.3882	0.429278	0.19481
	AC-(06:0)	0.980912	39.1249	1	35.4346	-0.0278039	0.939358
Urea Cycle	Citrulline (pos.)	1.72844	40.6038	1	14.4074	0.789472	0.0606762
	Ornithine (pos.)	0.759338	34.373	1	26.332	-0.397186	0.152042
	Homoarginine	0.68079	27.1037	1	41.6639	-0.554718	0.0820225
Pyrimidines	Carbamoylaspartate (neg.)	1.61168	8.74101	1	14.1707	0.688569	0.00108879
	Dihydroorotate (neg.)	0.116536	62.3242	1	204.23	-3.10116	4.90763e-05
	UMP (neg.)	0.472542	39.194	1	100.072	-1.08149	0.0625947
	UDP (neg.)	0.498738	60.0399	1	160.12	-1.00365	0.260348
	CMP (pos.)	0.645798	27.5597	1	61.8578	-0.630846	0.131034
	CDP (pos.)	0.512333	45.0715	1	119.844	-0.964846	0.162982
	Cytidine (pos.)	1.98033	17.9588	1	15.6114	0.985741	0.00166419
	dCytidine (pos.)	1.43006	51.1603	1	9.72784	0.51608	0.234226
	Uridine (neg.)	0.570519	25.0195	1	37.5611	-0.809653	0.00712043
	Uracil (neg.)	0.737485	12.039	1	21.4783	-0.439314	0.0153474
Purines	IMP (neg.)	0.368301	28.0174	1	64.0741	-1.44104	0.000710916
	AMP (pos.)	0.982894	5.20728	1	18.0166	-0.0248927	0.854348
	ADP (pos.)	0.79111	27.9629	1	69.6857	-0.338051	0.490019
	ATP (pos.)	0.357813	61.7145	1	320.977	-1.48272	0.294178
	GMP (pos.)	0.869009	2.63179	1	24.9704	-0.202557	0.255152
	GDP (pos.)	0.3021	165.693	1	337.446	-1.7269	0.23814
	dADP (pos.)	0.0948429	199.92	1	1613.89	-3.39832	0.265053
	Adenine (pos.)	0.838291	13.1036	1	18.6075	-0.254478	0.11159
	Adenosine (pos.)	1.31402	10.9401	1	25.9865	0.39399	0.116539
	Guanine (pos.)	4.68926	73.835	1	3.62052	2.22936	0.0427778
	Guanosine (pos.)	2.27743	75.2425	1	3.28653	1.18741	0.133381
	Inosine (pos.)	0.64217	35.055	1	29.6899	-0.638973	0.0296072
	Hypoxanthine (neg.)	1.12796	47.196	1	18.7431	0.173711	0.636984
	Xanthine (neg.)	4.5596	52.8862	1	3.19205	2.18891	0.0097836
	Uric Acid (neg.)	13.3405	70.6136	1	1.00899	3.73774	0.0175339
	Biopterin (pos.)	0.244901	85.7292	1	105.682	-2.02973	0.0010556
Nicotinamides	Nicotinate (neg.)	0.783417	44.0525	1	31.8882	-0.352148	0.304242
	mNAM (pos.)	3.45577	122.049	1	21.2443	1.78901	0.236882
	NAD (+)	0.665807	19.7878	1	95.2383	-0.586823	0.32227
	NADP (+)	0.0658227	199.974	1	2104.83	-3.92527	0.207319
Flavines	Riboflavin (pos.)	8.8542	60.7415	1	4.23535	3.14636	0.010384
	FAD (pos.)	1.39527	36.5014	1	22.3182	0.480542	0.186858
Vitamins	Ascorbate (neg.)	0.774446	26.9151	1	18.2845	-0.368764	0.0865857
	2,3-Diketogulonic Acid	1.50904	20.7877	1	6.42451	0.593634	0.00780471
	Pyridoxine (pos.)	0.486064	54.8587	1	139.797	-1.04078	0.183686
	Pyridoxal (pos.)	0.682027	12.78	1	11.3416	-0.5521	0.000260944
	Thiamine (+)	0.376246	108.033	1	298.002	-1.41025	0.31323
