# Supplementary material for: A short photoperiod alters brain metabolism and cold resistance in Drosophila melanogaster
Source: Sci Rep. 2025 Oct 7;15:35035. doi: 10.1038/s41598-025-22793-7 (PMC12504615; doi:10.1038/s41598-025-22793-7)
Supplement: Supplementary file 5 — Supplementary Material 5 [file 41598_2025_22793_MOESM5_ESM.xlsx]

## Sheet: Table S2
Table S2
Annotated lipid features found in the heads of short-day (SD) and long-day (LD) flies. The metabolite ID consists of four pieces of information: (i) the first number is the retention time; (ii) the second number after the underscore is the mass of the ion ('m/z') or the neutral form ('n'), and the last sign indicates the ionisation mode ('+' = positive electrospray ionisation, '-' = negative elec…
Metabolite ID	Identified as	Mass-to-charge ratio (m/z)	Reten-tion time (min)	Anova (p)	Max Fold Change	Highest Mean in	Normalised peak area
							Short Day 1	Short Day 2	Short Day 3	Short Day 4	Short Day 5	Long Day 1	Long Day 2	Long Day 3	Long Day 4	Long Day 5
10.01_875.7952n+	TAG(52:2)	876.803	10.0107	0.022211	1.10877	SD flies	1.40775e+06	1.32802e+06	1.44917e+06	1.50171e+06	1.4374e+06	1.37474e+06	1.33156e+06	1.33166e+06	1.21972e+06	1.16751e+06
10.17_878.8195m/z+	TAG(52:1)	878.82	10.1674	0.100107	1.13401	SD flies	250364	227157	238374	204657	233275	230029	212196	182955	225233	167064
10.17_904.8355m/z+	TAG(54:2)	904.836	10.1674	0.201475	1.15431	SD flies	442418	350729	435479	359892	395688	433327	379533	249228	379644	277225
7.03_804.5541m/z+	PC(38:7)	804.554	7.03162	0.242081	1.18749	SD flies	21358.3	27748.9	22557.4	20401.1	21668.7	18407.7	17049.4	18757.3	30800.9	10762.1
10.01_901.8121n+	TAG(54:3)	902.819	10.0053	0.244922	1.24124	SD flies	1.14278e+06	642274	1.24609e+06	1.05578e+06	1.06736e+06	1.24559e+06	973490	555898	768139	609408
9.86_873.7805n+	TAG(52:3)	874.788	9.8568	0.317765	1.06728	SD flies	723707	606922	696126	724704	688469	612058	688738	770693	577640	573951
6.99_756.5545m/z+	PC(34:3)	756.555	6.99127	0.320783	1.08817	SD flies	375496	487786	414983	337501	416009	375686	354263	325348	379526	432329
7.69_688.5519n+	CerPE(36:1:2)	689.559	7.68518	0.362952	1.07151	SD flies	465406	568030	527397	540070	454304	541165	422121	445761	417838	557797
9.09_718.6110n+	TAG(42:2)	736.645	9.08975	0.385869	1.3974	LD flies	1.6271e+06	1.30453e+06	610886	487452	1.44727e+06	693914	1.63827e+06	2.70374e+06	1.78066e+06	837319
8.82_707.6067n+	TAG(40:2)	708.614	8.82242	0.387716	1.50851	LD flies	243969	172116	75523.9	55359	212093	80725.5	266173	431201	257031	109917
9.31_789.6851n+	TAG(46:3)	790.692	9.30592	0.391027	1.22103	LD flies	2.59057e+06	1.9721e+06	1.36022e+06	1.19159e+06	2.27174e+06	1.46877e+06	2.25977e+06	3.57805e+06	2.44068e+06	1.71355e+06
7.18_706.5383m/z+	PC (30:0)	706.538	7.17753	0.411263	1.28966	LD flies	10496.9	17519.2	13375.8	16522.8	8634.41	20633.6	14313.5	14785.1	8286.62	27806.7
9.47_739.6693n+	TAG(42:0)	740.677	9.47057	0.41686	1.16527	LD flies	4.09793e+06	4.38152e+06	2.60419e+06	2.26406e+06	3.82139e+06	2.59452e+06	4.20517e+06	5.20652e+06	4.6912e+06	3.30918e+06
9.10_744.6277n+	TAG(44:3)	762.661	9.09515	0.433139	1.38286	LD flies	691945	505336	247850	167161	625377	261256	660214	1.11484e+06	742265	315807
6.75_737.5002n+	PE(36:5)	738.508	6.75348	0.438466	1.04057	SD flies	486888	565187	470861	475358	529455	459967	455131	486772	478782	548554
9.36_726.6624m/z+	TAG(41:0)	726.662	9.35708	0.439145	1.25493	LD flies	79498.3	50944.7	23956.2	9295.5	74724.7	26031.7	60788.3	101112	71648.6	39617.8
9.01_709.6218n+	TAG(40:1)	710.629	9.01408	0.444361	1.35739	LD flies	3.62696e+06	3.13223e+06	1.2453e+06	919227	3.35844e+06	1.42673e+06	3.66361e+06	5.7949e+06	4.0782e+06	1.70823e+06
7.46_764.5210m/z+	PE(38:6)	764.521	7.45567	0.460579	1.06918	LD flies	45285.8	66503.8	59365	73827.2	62935.3	75043.8	56704.8	67821.5	60168	69481
6.39_736.4928m/z+	PE(36:6)	736.493	6.38887	0.463447	1.07995	SD flies	134052	142161	112744	96100	134237	94873.5	120751	126552	131810	99459.3
9.33_815.7018n+	TAG(48:4)	816.709	9.33007	0.476744	1.25133	LD flies	629129	454528	359365	275430	498956	316753	520600	966890	609605	360869
7.83_766.5340m/z+	PE(38:5)	766.534	7.83108	0.485812	1.07708	SD flies	16134.8	16633.1	21362.7	22142.7	16755.4	16372.2	16652.9	21034.2	19313.8	12998.5
9.27_763.6686n+	TAG(44:2)	764.676	9.26808	0.490764	1.17608	LD flies	6.3775e+06	5.44366e+06	3.02938e+06	2.82636e+06	6.1001e+06	3.44516e+06	5.66507e+06	8.41488e+06	6.33704e+06	4.10151e+06
8.04_788.6175m/z+	PC(36:1)	788.617	8.04438	0.494234	1.0444	SD flies	153987	203068	156819	171946	162963	152550	166572	162179	156840	174560
8.80_664.5643n+	TAG(38:1)	682.598	8.8008	0.494335	1.384	LD flies	735271	518493	242276	151390	640663	241693	716033	1.17693e+06	758148	273910
8.93_696.6142m/z+	TAG(39:1)	696.614	8.9251	0.502302	1.54888	LD flies	15263.4	6807.61	2489.22	1459.82	14310.7	4424.7	11330.8	28092.9	16313.3	2305.56
7.01_782.5703m/z+	PC(36:4)	782.57	7.01	0.507325	1.07134	SD flies	546806	841637	612551	576188	707709	640562	592557	565051	595231	672756
9.67_768.7085m/z+	TAG(44:0)	768.708	9.67305	0.522506	1.14197	LD flies	937076	953384	567524	492895	814621	541019	899204	1.1555e+06	1.03302e+06	671343
9.25_694.6102n+	TAG(40:0)	712.644	9.24647	0.524534	1.19265	LD flies	7.1402e+06	7.13224e+06	3.35105e+06	2.61403e+06	6.85327e+06	3.44413e+06	6.92604e+06	9.45758e+06	8.13023e+06	4.35175e+06
9.86_796.7397m/z+	TAG(46:0)	796.74	9.8568	0.54014	1.09409	LD flies	325363	292497	227926	189035	291696	201023	292234	361150	325238	271682
9.25_720.6261n+	TAG(42:1)	738.66	9.25187	0.541901	1.18803	LD flies	9.18481e+06	8.32937e+06	4.03983e+06	3.56304e+06	8.71485e+06	4.38959e+06	8.29061e+06	1.23591e+07	9.83531e+06	5.31883e+06
9.48_791.7003n+	TAG(46:2)	792.708	9.47598	0.546347	1.08831	LD flies	1.35881e+07	1.21796e+07	8.83783e+06	8.81598e+06	1.23757e+07	9.56301e+06	1.14599e+07	1.6594e+07	1.25447e+07	1.05628e+07
6.29_778.5392m/z+	PC(36:6)	778.539	6.29447	0.562329	1.06793	LD flies	9248.95	22665.3	21769.4	12326	15377	14561.1	15348.4	18171.6	21764.7	17069.3
7.32_690.5070m/z+	PE(32:1)	690.507	7.31803	0.564636	1.05662	SD flies	445178	591743	444159	495865	430661	560297	360891	379833	443560	534018
8.11_745.5628n+	PE(36:1)	746.57	8.11463	0.572226	1.03697	SD flies	384188	484931	387067	422456	371918	395858	380141	398375	365000	438076
9.13_698.6305m/z+	TAG(39:0)	698.631	9.12758	0.57794	1.22444	LD flies	69868.6	49174.2	24454.6	5175.67	62911.7	18832.6	54877.8	99620	63406	22336.3
9.36_752.6780m/z+	TAG(43:1)	752.678	9.36248	0.59576	1.12092	LD flies	202196	131730	88981.3	30772.5	179448	84439.5	150162	225321	169363	80402.7
9.47_748.6575n+	TAG(44:1)	766.691	9.46517	0.610164	1.10791	LD flies	1.37096e+07	1.28724e+07	7.85231e+06	7.29622e+06	1.38458e+07	8.19586e+06	1.23036e+07	1.70584e+07	1.46539e+07	9.36179e+06
7.32_757.5623n+	PC(34:2)	758.57	7.32345	0.619592	1.04969	SD flies	1.35081e+06	2.02202e+06	1.57179e+06	1.52003e+06	1.71557e+06	1.69552e+06	1.38033e+06	1.40927e+06	1.42471e+06	1.8832e+06
9.67_776.6894n+	TAG(46:1)	794.723	9.66765	0.620338	1.07432	LD flies	1.25248e+07	1.24586e+07	8.3454e+06	8.11001e+06	1.27231e+07	8.81637e+06	1.11297e+07	1.52419e+07	1.30963e+07	9.90321e+06
9.14_724.6466m/z+	TAG(41:1)	724.647	9.13838	0.620873	1.28359	LD flies	115989	78319.8	41206.8	15009.5	102632	30942.2	100351	176820	109939	35256.8
7.10_740.5231m/z+	PE(36:4)	740.523	7.09647	0.634399	1.03217	SD flies	872104	1.15918e+06	966730	979609	996303	1.02465e+06	874464	926085	891058	1.10263e+06
9.49_817.7168n+	TAG(48:3)	818.724	9.49218	0.639489	1.06235	LD flies	5.2901e+06	4.57785e+06	3.88677e+06	3.95201e+06	4.33402e+06	4.01831e+06	4.1864e+06	6.49602e+06	4.36576e+06	4.34855e+06
9.00_666.5790n+	TAG(38:0)	684.613	9.00328	0.644478	1.20999	LD flies	4.45012e+06	3.76111e+06	1.52084e+06	1.02489e+06	4.09807e+06	1.48461e+06	4.00572e+06	5.98395e+06	4.82779e+06	1.67234e+06
7.74_786.6016m/z+	PC(36:2)	786.602	7.74462	0.644489	1.03837	SD flies	623719	865794	680129	642841	686705	702340	629454	639052	621258	777773
9.52_844.7410m/z+	TAG(50:4)	844.741	9.51922	0.653922	1.10327	LD flies	756803	588641	608005	491298	564467	495037	600399	1.0545e+06	634990	535040
6.65_780.5551m/z+	PC(36:5)	780.555	6.65367	0.6621	1.04004	SD flies	112393	154821	138541	115153	140658	118203	113654	117200	125661	161382
7.36_783.5785n+	PC(36:3)	784.586	7.3584	0.666165	1.04238	SD flies	904123	1.34126e+06	976074	1.04255e+06	1.08595e+06	1.14445e+06	960381	901778	953076	1.17276e+06
8.02_762.6017m/z+	PC(34:0)	762.602	8.01735	0.715329	1.03415	LD flies	49370.3	53648.1	51048.1	46794.2	48370.3	50164.3	45194.4	47883.2	48985.2	65515.7
9.85_804.7205n+	TAG(48:1)	822.754	9.84598	0.723532	1.04886	LD flies	8.21814e+06	8.6919e+06	6.31434e+06	6.26683e+06	8.31449e+06	6.14844e+06	7.3694e+06	1.02674e+07	8.76174e+06	7.10578e+06
7.63_734.5699m/z+	PC(32:0)	734.57	7.6286	0.73566	1.02752	LD flies	179383	243295	213722	206028	185798	216340	195652	183560	207146	253820
9.67_802.7048n+	TAG(48:2)	820.739	9.67305	0.744035	1.03983	LD flies	1.09897e+07	1.03853e+07	7.9973e+06	8.48073e+06	9.97204e+06	8.46419e+06	9.19367e+06	1.32044e+07	9.87404e+06	8.99338e+06
7.52_687.5448m/z+	CerPE(36:2:2)	687.545	7.51512	0.749749	1.02766	SD flies	65207.6	84537.4	61238.4	73854.7	64914.5	80207.8	63318.1	53553.4	70523.2	72737.4
9.76_808.7404m/z+	TAG(47:1)	808.74	9.75952	0.753895	1.09383	SD flies	452500	290439	252539	175345	366348	229784	274226	359693	341688	199923
7.10_713.5002n+	PE(34:3)	714.508	7.09647	0.765118	1.01703	SD flies	389906	478944	405489	403629	399915	416402	383380	360952	396681	485684
6.83_662.4760m/z+	PE(30:1)	662.476	6.82913	0.769202	1.20807	SD flies	8703.22	22268.8	6263.55	21838.8	7984.81	13805.1	6745.68	8665.11	10157.4	16136.3
7.66_760.5851m/z+	PC(34:1)	760.585	7.65562	0.78246	1.02505	SD flies	692067	1.00583e+06	812464	767753	795484	892143	721221	695687	723222	941776
9.85_830.7365n+	TAG(50:2)	848.77	9.84598	0.801419	1.0123	SD flies	5.73668e+06	5.88327e+06	4.8579e+06	5.4558e+06	5.42052e+06	4.71176e+06	5.05356e+06	6.86388e+06	5.18181e+06	5.21081e+06
7.74_718.5382m/z+	PE(34:1)	718.538	7.73922	0.816263	1.01276	SD flies	1.17486e+06	1.45171e+06	1.22357e+06	1.30891e+06	1.22868e+06	1.41577e+06	1.13113e+06	1.20018e+06	1.17671e+06	1.38343e+06
6.54_754.5389m/z+	PC(34:4)	754.539	6.54018	0.840582	1.03467	SD flies	28288.7	51248.3	43088	32383.2	37988.8	41373.6	34204.7	32342.5	29889.3	48719.5
6.73_704.5224m/z+	PE(33:1)	704.522	6.72645	0.844254	1.03739	LD flies	24127	49710.5	28614.1	36907.8	33631.1	48792.9	30614	29297.2	25913.6	44839.9
7.23_731.5466n+	PC(32:1)	732.554	7.22617	0.863199	1.02249	SD flies	440284	688208	467325	459755	515984	575541	451906	420603	456647	610303
6.79_729.5318n+	PC(32:2)	730.539	6.7913	0.883033	1.01916	SD flies	315149	488109	284110	295553	332921	414780	253592	298040	283202	433965
9.57_780.7090m/z+	TAG(45:1)	780.709	9.56785	0.903215	1.00695	LD flies	483986	336428	270750	163011	405552	241813	322403	470540	413361	223139
9.38_778.6900m/z+	TAG(45:2)	778.69	9.3787	0.905471	1.01382	LD flies	134212	81366	81973.8	66551.3	111757	76364.6	96731.4	133482	103734	72126.8
7.41_715.5155n+	PE(34:2)	716.523	7.40703	0.93582	1.00031	SD flies	1.1347e+06	1.51465e+06	1.26934e+06	1.33835e+06	1.24339e+06	1.5796e+06	1.06807e+06	1.18901e+06	1.16455e+06	1.49716e+06
9.69_845.7485n+	TAG(50:3)	846.756	9.68927	0.939452	1.01891	LD flies	2.59152e+06	2.29759e+06	1.9655e+06	2.08576e+06	2.16816e+06	1.91659e+06	2.15292e+06	3.10749e+06	2.07963e+06	2.06193e+06
7.77_744.5542m/z+	PE(36:2)	744.554	7.76623	0.94869	1.00177	SD flies	1.1945e+06	1.37344e+06	1.18253e+06	1.22915e+06	1.19356e+06	1.32193e+06	1.08031e+06	1.26087e+06	1.1736e+06	1.32556e+06
7.44_742.5387m/z+	PE(36:3)	742.539	7.44487	0.949457	1.00584	SD flies	701133	995945	797762	887595	839848	984330	739783	806807	755955	910890
10.01_832.7527n+	TAG(50:1)	850.787	10.0107	0.953192	1.00321	LD flies	1.83775e+06	1.98883e+06	1.63639e+06	1.56814e+06	1.86467e+06	1.55206e+06	1.65661e+06	2.23063e+06	2.00466e+06	1.48033e+06
6.88_688.4921m/z+	PE(32:2)	688.492	6.88317	0.958214	1.01099	LD flies	103542	158084	98711.8	109431	105772	151601	83721.5	89732.4	101090	155719
9.58_806.7256m/z+	TAG(47:2)	806.726	9.57865	0.958652	1.00772	SD flies	203950	129037	124286	84283.8	164147	118561	133402	194384	152607	101346
8.73_638.5484n+	TAG(36:0)	656.582	8.72513	0.979524	1.04722	LD flies	1.33627e+06	707649	724421	386119	951575	504808	990362	1.42046e+06	1.02247e+06	361834
6.64_712.4929m/z+	PE(34:4)	712.493	6.64285	0.984042	1.02432	SD flies	13781.2	34638.5	19585.6	21892.3	19096.1	22715.2	20677.8	15789.6	17245.5	29977.3
9.74_379.3372m/z+		379.337	9.74332	0.00626519	1.34394	SD flies	21722.5	15730.4	17800.2	15165	18486.7	14081	11419.7	13990.6	12148.7	14512.4
7.57_563.4679m/z+		563.468	7.56917	0.0103118	1.29155	SD flies	48632.7	44104.7	42536.8	48848.8	41179.1	37980.5	41830.7	35786.1	28514.7	30330.7
10.41_960.8816m/z+		960.882	10.4131	0.015943	1.29819	SD flies	97885.8	113216	80151.9	89365.5	79306	75160	70536.6	60177.3	81807	66601.5
7.71_533.4562m/z+		533.456	7.7122	0.0165282	1.27319	SD flies	20467.1	18303.2	22015	23548.2	21138.5	19168.7	15748.1	19567.2	14373.2	13983.3
14.59_437.1954m/z+		437.195	14.5885	0.0193958	1.15227	SD flies	10856.4	13250.1	11318.5	11786.4	12324.8	9275.27	9984.34	11426.8	10469.3	10512.8
9.55_896.7739m/z+		896.774	9.54623	0.0295882	1.51496	SD flies	98234.2	95220.9	164697	146383	121332	116579	90733.7	67843.1	78579.8	59388.9
7.63_610.1849m/z+		610.185	7.6286	0.030901	1.59562	SD flies	10950.6	16520.2	17202	17598.6	26503.9	10167.2	12802.6	8047.06	14139.8	10480.2
3.44_439.3031m/z+		439.303	3.437	0.0357096	1.37578	LD flies	7947.58	8157.34	11631.7	6169	5227.97	10862.5	10485.1	11965.6	10862.8	9662.91
5.40_570.4136n+		588.448	5.39772	0.0409619	2.42907	SD flies	117150	72857.3	37967.6	40115.4	91010.2	43438.3	57132.6	12227.5	26138	8898.43
7.82_750.5415m/z+		750.542	7.82028	0.0435255	1.15361	SD flies	107896	91650.8	99253.9	111888	90891.4	98897.9	82083.4	86883.1	76897.2	90029.3
2.91_556.4434m/z+		556.443	2.91315	0.043798	1.31961	LD flies	11527.2	14624.3	15842	10197.6	9531.64	18415.3	19651.6	14629.1	14287.3	14466.6
2.11_704.5171m/z+		704.517	2.1083	0.0448641	1.33585	LD flies	15927.7	19267.9	28091.4	23957	21108.8	32528.2	31891.1	21128.9	30841.4	28353.9
6.64_424.3548n+		425.362	6.64285	0.422552	10.2593	LD flies	45561.9	32746.3	47854.6	35965.6	50917.1	26590	32346.7	43752.8	52781.8	2.03022e+06
6.78_531.4072m/z+		531.407	6.7805	0.447288	2.89609	LD flies	2346.08	8492.15	12131.7	7253.75	1575.72	3596.19	2080.23	5461.61	20723.3	60232.5
3.57_464.3586m/z+		464.359	3.5667	0.0569678	2.65626	SD flies	97680.4	90648	25069.5	25043.2	61883.1	35434.4	25895.9	9334.64	35583.1	6814.61
5.38_629.4747m/z+		629.475	5.3815	0.0521713	2.64904	SD flies	44898.4	35265.5	11988	16850.9	46828.8	21463.4	21749.2	5331.9	7953.44	2327.92
6.78_589.4600m/z+		589.46	6.7805	0.505189	2.53733	LD flies	1667.52	9624.9	12381.6	5715.79	1519.66	4761.54	1067.6	5829.17	18228	48541.1
9.36_990.7520m/z+		990.752	9.35708	0.162725	2.41924	SD flies	13072.2	14450	3708.26	7319.05	13644.9	7407.95	4141.38	264.001	0	9761.38
8.85_734.6311m/z+		734.631	8.85483	0.115366	2.28131	LD flies	14474	13501.8	5119.81	3293.69	17393.2	10432.5	26624.7	53385.4	22613.4	9638.72
9.41_894.7579m/z+		894.758	9.40572	0.0898359	2.07088	SD flies	16913.1	10595.6	28825.2	19732.7	20750.8	7760.22	13106.4	11808.5	12958.4	1118.3
9.01_713.6429m/z+		713.643	9.00868	0.171542	2.0263	LD flies	21231.5	18075.5	9196.88	5016.44	24769.7	11350.7	33742.5	55936.4	44862.1	12747.8
9.14_814.6925m/z+		814.693	9.14378	0.181932	2.02374	LD flies	24391.2	20317	10231	6783.04	15830.4	11868.1	30156.4	66813.3	35857.9	12250.8
3.57_107.0712m/z+		107.071	3.5721	0.127096	1.99321	SD flies	2443.19	18065.2	9387.56	15170	9719.55	17490.5	2891.3	4228.98	1502.58	1372.78
3.50_272.2596m/z+		272.26	3.49645	0.527022	1.95686	LD flies	28818.5	1972.91	2126.51	937.023	29.469	19.0825	12272.4	20231.4	9166.6	24617.5
2.63_246.2211n+		247.228	2.62962	0.163544	1.88887	SD flies	1643.99	14919.4	7672.03	12889.3	15939	19953.2	2474.73	3507.65	1475.91	681.425
2.21_331.2178m/z+		331.218	2.20557	0.366368	1.83074	LD flies	4763.22	6557.2	5226.51	3769.23	10701.2	7044.93	17858	2428.29	21750.1	7703.37
9.35_932.6936m/z+		932.694	9.34627	0.107262	1.69814	SD flies	135611	81236.1	55017.7	64936.6	97630.6	50447.7	41233.3	9292.33	14403.8	140451
8.09_641.5440m/z+		641.544	8.09302	0.27432	1.61087	SD flies	25011.8	4722.59	18559.3	10779.3	16123	11354.4	14086.2	11021.8	5756.79	4461.25
2.76_478.2941m/z+		478.294	2.76185	0.852327	1.60201	LD flies	8965.88	13380.4	1839.33	1079.41	22787.2	274.175	29247.9	12658.1	34303	496.945
7.93_685.2076m/z+		685.208	7.92835	0.0618439	1.52247	SD flies	7946.54	8175.45	8565.95	12586.4	15056.8	10586.3	6309.96	6625.4	4111.74	6739.25
8.43_669.5782m/z+		669.578	8.4306	0.536083	1.51533	SD flies	38378.6	6118.31	37836	11262.7	17249.3	20893.3	15582.3	19188.1	10223.7	7261.33
5.32_335.3321m/z+		335.332	5.32492	0.0801171	1.49257	SD flies	13660.1	16525.2	17019	8098.78	13210.5	7505.18	15151.4	5491.96	9185.86	8568.66
5.35_780.4832m/z+		780.483	5.34908	0.526853	1.49094	LD flies	18825.4	5013.49	29565.3	32983.2	24717.7	50630.2	14642.4	34881.7	8229.49	57267.1
7.00_736.4916m/z+		736.492	7.0046	0.118963	1.48251	LD flies	7275.78	9292.19	7372.36	6515.89	7410.99	8090.34	10971.4	7589.09	9039.53	20448.1
10.55_1195.1325m/z+		1195.13	10.5482	0.169607	1.48092	SD flies	5857.05	15530.1	11969.7	12295.1	7304.27	8311.2	5216.58	6711.36	3549.6	11970.4
9.39_930.6793m/z+		930.679	9.38952	0.240588	1.47268	SD flies	29070.6	27193.9	48331.6	59986.3	30739.4	57601	15711.8	889.706	19178.2	39249.1
6.04_524.3319m/z+		524.332	6.04047	0.230996	1.46793	SD flies	12120.5	11217.3	9147.99	8489.38	9108.08	6373.99	9756.69	493.57	8231.92	9262.15
9.67_810.7426m/z+		810.743	9.67305	0.186627	1.45679	LD flies	14410.6	12703.2	2804.98	3622.72	7892.95	7417.45	12807.5	16752.8	14724.7	8658.64
3.28_522.3570m/z+		522.357	3.27775	0.952783	1.44997	LD flies	9422.87	7553.54	2537.43	999.668	14709.4	445.257	19570.8	9858.76	20032.8	1164.7
5.41_788.5534m/z+		788.553	5.40853	0.150453	1.44236	SD flies	34857.3	22350.4	8192.5	8167.5	7738.85	29618.3	22962.2	0	3790	0
9.10_803.6896m/z+		803.69	9.09515	0.379889	1.4264	LD flies	68613.2	46649.1	24241.4	16680.5	64283.8	25891.4	64992.1	114759	73806.3	35025.7
9.72_898.7883m/z+		898.788	9.71628	0.14462	1.42343	SD flies	207166	121577	295024	266555	213018	251159	181325	121789	124733	96120.8
3.39_480.3096m/z+		480.31	3.39377	0.708599	1.4231	LD flies	10081.6	13024.2	4427.37	2353.29	16421.8	1579.87	26406.3	12260.2	25390.4	264.468
9.11_787.6709n+		788.678	9.10597	0.463027	1.38876	LD flies	253463	181956	112796	52182.1	224145	88270.3	237235	430688	269077	119820
2.66_502.3178n+		520.34	2.66203	0.832432	1.38316	LD flies	12041.2	17725.8	8033.42	8480.05	32015.1	5335.13	33553.2	18861.6	45171.8	5373.35
9.86_900.8043m/z+		900.804	9.8622	0.219781	1.3729	SD flies	317974	155845	421687	373523	317276	370972	277431	178203	190200	138632
6.69_287.2229m/z+		287.223	6.69403	0.137437	1.37226	SD flies	10255.9	8034.06	11757.7	9636.2	14015.9	4072.12	7780.04	9814.98	12783.4	4681.8
8.01_566.4919n+		584.526	8.01195	0.33808	1.37127	LD flies	76284.5	56891.1	31720.3	36958.1	67666.4	38760.6	77445.1	111863	99198.2	42317.1
8.08_600.5201m/z+		600.52	8.0822	0.475959	1.36315	SD flies	247633	58678.9	247059	138600	133958	145192	150415	138245	100170	71874.9
9.93_862.7890m/z+		862.789	9.92705	0.240743	1.34888	SD flies	75560.1	46672.9	39378.7	31140.6	61428.5	25031.6	44110.9	48979.4	51721.5	18594.9
9.19_1004.7283m/z+		1004.73	9.18702	0.264656	1.34502	SD flies	146633	127374	135184	151642	149662	109104	149694	3650.72	59402	206390
8.02_311.2592m/z+		311.259	8.01735	0.301463	1.3432	LD flies	15254	10301.4	6367.73	6347.34	11899.3	6595.07	12793.4	18964.1	18132.8	10902.8
9.19_946.6743m/z+		946.674	9.18702	0.270249	1.34087	SD flies	242119	211825	208811	191109	260400	155066	251252	7205.22	108146	309333
8.40_529.4613m/z+		529.461	8.39818	0.298861	1.33852	LD flies	17394.6	24678.9	18854.5	26127.8	22548.9	28515.3	18232.9	53852.2	20852.4	25254.9
2.41_494.3240m/z+		494.324	2.41345	0.713833	1.3383	LD flies	17168.1	16380.1	1625.12	1731.34	19994.3	107.375	24693.4	19243.4	31205.7	897.971
7.71_529.4623m/z+		529.462	7.7068	0.1193	1.33225	SD flies	18497	12665.3	19150.3	15477.8	11408.2	12860	8291.92	15238.3	7586.43	13969.5
2.93_512.4170m/z+		512.417	2.92937	0.0957487	1.3292	SD flies	10895	16544.9	12365.2	11103	10275.9	10670.8	12480.4	5842.47	9878.53	7158.34
10.30_906.8509m/z+		906.851	10.3025	0.0859614	1.32728	SD flies	127224	90790.6	122450	100789	110549	112455	98724.5	60399.3	92580.8	51580.1
7.26_644.4924m/z+		644.492	7.2586	0.353428	1.32653	LD flies	11804.9	12766.3	8476.38	8707.54	15537.2	8182.09	15114.1	9765.84	24695.5	18242.3
4.83_811.4996m/z+		811.5	4.82522	0.492418	1.32537	LD flies	17902.1	12406.1	19548	4981.52	10761.3	18705.4	28293.1	0	23150.3	16794.3
9.08_777.6737m/z+		777.674	9.08435	0.394401	1.30791	LD flies	193448	147966	90338.7	73323.4	181872	97794.2	197597	294938	199845	108293
9.25_495.4391m/z+		495.439	9.25187	0.385898	1.29851	LD flies	44032.4	36872.4	22667.1	15963.5	39505.5	19584.2	42811.1	58066	54948	31106.2
2.46_274.2751m/z+		274.275	2.45668	0.968181	1.2957	SD flies	80396.1	31159.2	11556.2	3221.99	2576.86	1476.38	25520.6	32183.1	4600.27	35710.8
9.15_750.6625m/z+		750.662	9.1492	0.558294	1.2881	LD flies	31074.9	17902.6	7720.89	5603.6	28835.2	11899.9	24706.8	47334.8	25312.5	8139.52
8.11_605.5048m/z+		605.505	8.10923	0.0656585	1.28789	SD flies	36770.6	20764	34305.3	30460.1	26016.2	26249.6	24074.5	22743.4	20835.5	21259.5
7.80_778.5569m/z+		778.557	7.80407	0.0585967	1.28785	LD flies	5463.59	9837.97	8020.01	6243.48	9410.11	9188.88	10290	11745.5	10012.5	8957.37
6.18_433.3322m/z+		433.332	6.17557	0.681408	1.28715	LD flies	6864.94	13499.2	26618.8	7037.49	14636.6	14486.3	9346.09	11889.8	8206.83	44442.8
9.00_467.4091m/z+		467.409	9.00328	0.587409	1.28707	LD flies	85698.1	73270.9	27185.7	16229.4	78003.4	29523.6	82501.3	123396	98581.2	26877.7
7.63_311.2584m/z+		311.258	7.6286	0.375331	1.28674	LD flies	31690.4	25418.7	12476.6	13508.8	24532.8	14979.1	26190.6	43985.1	33290.6	20042.6
7.67_582.5140m/z+		582.514	7.66897	0.56347	1.27736	LD flies	24166.8	8234.08	5981.37	7023.23	15082.8	7141.66	13124.2	31643.7	17829.1	7526.56
5.72_782.4978m/z+		782.498	5.7191	0.467102	1.27673	LD flies	8116.21	2435.8	13668.4	16875.8	11366.6	18021.5	9939.98	14609.7	5106.68	19303.1
8.43_610.5168n+		628.551	8.4252	0.562889	1.27606	SD flies	429922	115986	411497	216913	222434	258141	263299	251017	174749	147373
10.43_934.8816m/z+		934.882	10.4347	0.0691917	1.26503	SD flies	42603.2	30220.6	35244.9	29417.6	28939.1	29938.7	30695.6	22436	28621.9	19865.9
9.94_660.5878n+		678.621	9.93787	0.109215	1.26012	SD flies	30835.7	24027.8	27357.4	25954.6	39935.4	20478.6	20708.9	19967.8	33283.9	23097.6
8.01_549.4881m/z+		549.488	8.00655	0.470901	1.25773	LD flies	32717.3	23445.1	15398.6	13268.1	28170	15462.7	28654.7	43437.4	37600.4	16967.6
8.75_723.6238m/z+		723.624	8.75217	0.576683	1.25415	LD flies	85120.6	58941.1	30408.5	17872.3	75857.1	29529	69450.7	128161	75664.6	33557.1
10.24_918.8525m/z+		918.852	10.243	0.289845	1.25007	LD flies	36039.7	41419.8	18101.2	12287	35055.7	29175.7	25100.5	47080.7	35785.2	41497.8
9.86_1055.9057m/z+		1055.91	9.8568	0.702769	1.24666	LD flies	83426.3	58238.5	66655.8	68051.3	56007.4	26704.3	33208	245034	32039.1	77377.3
5.23_672.7586m/z+		672.759	5.22765	0.129164	1.2452	LD flies	7474.56	11936.1	10393.8	8838.33	8683.78	11741.7	13255.4	8734.16	10065.5	15134.5
9.34_842.7254m/z+		842.725	9.33547	0.552703	1.24303	LD flies	102048	82196.5	67146.2	34532.3	72398.9	45307.3	79030.6	166296	93895.5	60873.6
8.07_610.5457m/z+		610.546	8.066	0.392753	1.23755	LD flies	23050.5	8675.37	9112.97	9347.27	8744.23	9302	16139.4	21812	16966.8	8708.97
2.17_572.4379m/z+		572.438	2.16775	0.200935	1.23604	LD flies	35640	29643.1	45952.1	36055.3	38427.9	56145.5	55020.9	28689	45114.1	44585.2
5.16_310.3110m/z+		310.311	5.15738	0.857983	1.23594	SD flies	13410	11968.1	21786.2	5378.17	3080.04	11633.2	13339.1	9773.63	4983.11	5275.06
5.42_147.0663m/z+		147.066	5.42473	0.662334	1.23297	LD flies	16565.9	14021.6	67934.4	78482.5	22331.3	30512.3	30413.8	126449	41020.7	17378.6
9.00_439.3774m/z+		439.377	9.00328	0.641689	1.22785	LD flies	43132.2	35890.7	11903.4	9986.86	39964.5	12584.4	34758.5	60133.5	48943.8	16556
5.42_370.3090n+		371.316	5.42473	0.671544	1.22591	LD flies	75800.2	67465.9	355031	409735	112466	149769	146516	663030	205239	86488.7
9.03_715.5854m/z+		715.585	9.0303	0.463802	1.2254	LD flies	140276	112492	61737.8	43381.2	119862	66543.5	131325	178574	134718	74270.3
10.31_1053.8907m/z+		1053.89	10.3133	0.275847	1.22097	SD flies	84525.1	74637.7	51811.8	49605.8	58566.5	26232.3	19750.9	115908	29746.9	69748.5
10.08_864.8044m/z+		864.804	10.0809	0.499304	1.21991	SD flies	56770.1	58869.8	47593.4	21651.1	65049.3	29740.9	44305.1	47135.3	58126.1	25571.9
4.84_578.3665m/z+		578.367	4.83602	0.318213	1.21866	LD flies	6231.63	11698.5	8812.43	7742.04	7568.72	9285.77	13246.5	6141.65	9788.73	12786
8.58_535.5451m/z+		535.545	8.5821	0.365799	1.21831	SD flies	19498.8	18493.9	18666.1	11052	20218.3	12802	23797.1	1837.96	19066.7	14669.4
9.54_824.6864m/z+		824.686	9.53542	0.189781	1.21821	LD flies	12929.7	8744.37	13445.6	13724.6	13211.6	19471.9	15690.1	13818.9	10489.4	16126.7
7.60_538.4594n+		561.451	7.60158	0.471375	1.21696	LD flies	77732.8	53176.7	37608.8	40432.9	53709.8	39184.8	58274.2	99123.2	80525	42539.6
6.79_788.5551m/z+		788.555	6.7913	0.850738	1.21554	LD flies	12034.9	8483.27	19901.7	19715.4	22148.4	39396.5	11278.9	18964.3	6226.27	24153.5
3.03_615.3472m/z+		615.347	3.02917	0.368586	1.21333	SD flies	67964.5	81096.2	36031	54311.3	44381.9	40855.2	52009.4	30923	75062.6	35038.9
7.22_698.5566m/z+		698.557	7.21537	0.0809446	1.213	SD flies	26377.1	40691.7	38373.6	35921.5	37559.1	28752.1	24015.8	30221.8	31161.8	33352.7
5.91_675.6769m/z+		675.677	5.90823	0.413976	1.21271	SD flies	211775	236231	206144	94914.1	175615	82065.8	146419	139666	157142	237198
10.25_696.6669m/z+		696.667	10.2484	0.443114	1.21178	LD flies	12452.2	16957.4	18416.4	12905.8	19721.7	21632.1	22647	10333.5	15760.2	27119.2
7.55_601.5171m/z+		601.517	7.54755	0.151534	1.21175	SD flies	16461.2	22409.1	19483.7	14093.7	13505.9	15527.8	15686.8	15092.6	11332.5	13293.7
5.42_241.1810m/z+		241.181	5.42473	0.706105	1.21075	LD flies	14286.5	11646.7	63948.9	67118.9	20242.4	24526.7	24810.5	113959	35733.4	15567
8.72_439.3778m/z+		439.378	8.71973	0.750912	1.21006	LD flies	41478.4	28052.5	17458.7	8861.3	29468.7	14760.7	33463.3	54215.3	39229	9975.58
2.44_762.5592m/z+		762.559	2.43507	0.559043	1.20836	LD flies	21508.9	19248.4	34181.9	17408.4	24041.5	27695.1	32626.1	11496	34357.7	34464.7
5.89_568.4577m/z+		568.458	5.89202	0.202817	1.20744	LD flies	64524.1	99990.8	58889.1	83933.6	68508	76082.4	112699	73659.8	78870.6	112501
9.93_836.7710m/z+		836.771	9.93245	0.440106	1.20206	SD flies	241047	159253	161822	91496.3	194065	129036	139908	187166	162814	86269.7
2.12_567.3654m/z+		567.365	2.12452	0.174828	1.19716	LD flies	14499.9	18025.2	14372.2	20881.1	12637.1	21698.8	24398.6	16858.9	15588.3	17725.5
9.25_467.4091m/z+		467.409	9.24647	0.514869	1.19705	LD flies	109084	105054	47758.9	35516.8	101490	49412.7	101652	138766	122299	65379.2
8.01_339.2909m/z+		339.291	8.01195	0.352307	1.19597	LD flies	11712.2	11014.9	6561.14	6046.9	11311.2	6815.14	12699.5	13862.1	12181	10229.8
7.61_521.4565m/z+		521.457	7.60698	0.655129	1.19571	LD flies	40978	30112.9	17017.5	15492.8	27789	14072.9	29969.4	50340.6	42850.3	19871.8
5.42_129.0553m/z+		129.055	5.42473	0.661753	1.19426	LD flies	29973.3	24444.9	119175	135661	36378.5	51992.4	53077.6	206988	68149.3	32569.3
9.34_821.6690m/z+		821.669	9.33547	0.40802	1.1911	LD flies	14647.8	13485.5	13377.4	8371.85	12522	15076.3	11339.5	22310.1	15805.3	9798.62
10.15_930.8521m/z+		930.852	10.1511	0.290248	1.19063	SD flies	65949	47741.3	53263.8	40187.9	62427	53171.3	39764.6	37596.1	69532.9	26343.1
7.57_621.5214m/z+		621.521	7.56917	0.319617	1.18325	SD flies	26686.3	14803.2	14831.9	15347.8	15492.7	17084.5	14828.1	16929.9	10330.3	14490.5
8.35_569.4965m/z+		569.497	8.34953	0.107343	1.18291	SD flies	13443.2	11808.5	13118.3	14636.3	13983.4	14809.8	8600.81	11006	9749.89	12464.9
6.98_778.5362m/z+		778.536	6.97505	0.254272	1.18231	SD flies	9840.11	13006	13758.7	11567	11747.2	5345.66	10453.1	13177.4	11171.7	10532
8.33_730.5322m/z+		730.532	8.33333	0.878249	1.18201	LD flies	6421.54	8818.61	23416.7	17830.1	5226.45	29672	14818.5	1717.95	22169.7	4567.92
5.42_259.1917m/z+		259.192	5.42473	0.744457	1.17701	LD flies	25217.8	21840.3	111652	123866	36157.5	44931.6	47190	195460	62918.8	24652
7.47_786.5871m/z+		786.587	7.47188	0.0687122	1.17579	SD flies	26085.5	31809	25274	26409.4	24257.5	20508.2	22669.6	20286.4	28754.5	21607.2
8.36_577.5213m/z+		577.521	8.36035	0.438294	1.17511	SD flies	19601.9	12077.8	22595.6	12771.6	22879.8	14050.1	21310.9	15020.7	17219.6	8925.14
6.75_524.3312m/z+		524.331	6.74807	0.38163	1.17355	SD flies	423376	360059	407547	374801	398112	357424	414210	58567.8	399164	444098
8.37_466.4608m/z+		466.461	8.36575	0.523873	1.17342	SD flies	13546.8	24970.6	12757.3	11132.4	7455.93	13181.7	21785.6	3065.66	10597.4	10907.5
8.59_680.5824m/z+		680.582	8.5929	0.725387	1.1713	LD flies	16018.2	11429.4	9304.01	7487.71	14098.1	7036.71	14328.7	22663.5	16649.1	7652.55
5.21_540.4262m/z+		540.426	5.21143	0.244338	1.17059	LD flies	155080	218603	140402	188177	152249	168715	235387	166200	174014	255965
7.26_586.4390m/z+		586.439	7.2586	0.0628239	1.16973	LD flies	17662.5	23253.6	23860.3	20425.6	23856.9	21431.7	26326.7	25296.3	26964.9	27550
2.08_748.5440m/z+		748.544	2.07588	0.582594	1.16669	LD flies	8516.12	6675.55	19684.4	11316.2	11699.2	8697.17	15592.5	7197.47	17525.1	18529
3.05_526.8589m/z+		526.859	3.04538	0.456163	1.16657	LD flies	4980.39	8279.44	8858.75	8190.47	13194.9	7544.65	11466.3	7500.39	8913.97	15324.9
2.87_600.4688m/z+		600.469	2.86992	0.192399	1.16653	LD flies	10495	14314.9	13629.2	12922.9	14774	17927	19192.8	13475.7	12538.5	14015.9
2.73_882.5721m/z+		882.572	2.72942	0.28836	1.16617	LD flies	58390.4	83499.8	59998.3	63619.4	53993.3	58375.2	86735	61281.2	67259.5	98940.3
9.40_804.7099m/z+		804.71	9.40032	0.541618	1.16017	LD flies	36225.5	24214.3	21132.7	9359.5	28323.4	19312.8	26552.8	46036.7	28320.3	18134.6
7.87_561.4526m/z+		561.453	7.87432	0.433314	1.15916	SD flies	31679.9	19813	21852.7	40210	23578.6	23625.8	21053.2	27821.8	19314.8	26489.6
9.00_725.6412m/z+		725.641	8.99788	0.664058	1.15836	LD flies	434822	353818	153786	101815	403027	159490	381009	530343	442605	163009
8.77_494.4934m/z+		494.493	8.77378	0.445345	1.15662	SD flies	10995.7	13086.1	13426.4	6409.35	11214.1	11477	16075.7	4587.16	7172.57	8353.7
9.53_849.7132m/z+		849.713	9.53002	0.261563	1.15653	SD flies	21693	16750.2	15347.1	18330.2	15860.6	16137.9	12028.1	21730.9	15633.3	10542.9
6.91_778.5378m/z+		778.538	6.9102	0.367988	1.1546	SD flies	12779.9	19820.3	15131.9	16459.4	10810.4	14351.6	10059.2	9270.77	14460.4	16817.2
7.22_715.5592n+		716.566	7.21537	0.398051	1.15347	SD flies	44156.9	43559.8	31966.2	22894.7	37047	24946.2	28261	36260.4	35515.8	30742.4
15.10_128.9544m/z+		128.954	15.0961	0.10661	1.15329	SD flies	9221.62	9151.72	10133.8	12041.7	10127.2	10984.7	7528.25	8134.64	8655.9	8636.66
5.23_1008.6454m/z+		1008.65	5.22765	0.302452	1.15052	LD flies	12508.8	19336.8	15071.7	19366.3	16323	19525.8	21316.7	13915.9	16720.9	23561.6
10.06_381.3502m/z+		381.35	10.0647	0.140902	1.14896	SD flies	22159.3	19221	25016.3	24624.1	24241.7	24022.1	15534	20747.6	18554.8	21460.4
2.47_630.4801m/z+		630.48	2.4675	0.228666	1.14862	LD flies	56686.1	48526.8	62262.2	66826.1	53856.6	68640.1	82010.6	50525.6	58533.9	71274.3
5.42_171.1027m/z+		171.103	5.42473	0.726105	1.14854	LD flies	9333.38	7535.88	32620.7	36494.8	11701.4	15005.8	15661.1	53136.7	19441.2	8952
9.75_740.6788m/z+		740.679	9.74872	0.555027	1.14636	LD flies	60878	67486.6	30982	44711.3	56123.5	34852.2	64373.9	76083.2	76882.7	46070.7
9.53_885.7685m/z+		885.768	9.53002	0.540945	1.14583	LD flies	44309.9	33789.9	29807.8	24009.2	38185.1	30710.2	29955.1	64795.9	34048.7	35397.9
9.24_753.6724m/z+		753.672	9.24107	0.569572	1.14548	LD flies	625564	633693	339824	261429	608369	317796	607326	783461	691462	428013
6.26_584.4537m/z+		584.454	6.25663	0.485645	1.14516	LD flies	11555.1	21921.6	14586.4	12905.5	8457.92	14828.6	16952.7	9226.34	19030.1	19466.5
10.23_862.8234m/z+		862.823	10.2268	0.536472	1.14503	LD flies	12559.2	13572.7	8172.2	8101.24	17893.8	9085.51	15446.7	16227.9	18898.3	9385.74
5.49_540.3279m/z+		540.328	5.48958	0.721563	1.14109	LD flies	10231.9	10372.4	19567.7	13193.2	12009.5	19457.6	16994	1153.69	24966.4	12027
4.72_781.9770m/z+		781.977	4.71713	0.197041	1.14052	LD flies	60392	90341	68836.7	76573	64559.8	84297.5	88984.4	75355.2	66831.5	95920.5
6.39_484.4362m/z+		484.436	6.38887	0.342997	1.13988	LD flies	13249.8	28517.9	16146	21332.3	13862	15785.4	22694.4	20749.2	23069.9	23833.1
9.95_379.3371m/z+		379.337	9.94867	0.115802	1.13952	SD flies	103476	92047.4	85848.2	80318.2	112271	73128.7	79464.9	87134.1	89179	87022.7
2.24_422.3246n+		440.359	2.238	0.124145	1.13856	LD flies	31341.5	31962.7	36306.1	31474.6	29438.7	37627.9	43877.9	29831.6	34028.9	37400.1
8.28_507.5138m/z+		507.514	8.28217	0.522961	1.13718	SD flies	15509.7	20911	15348.8	9056.99	19809	19714.6	15643.4	3594.57	15634.4	16321.7
15.06_589.3317m/z+		589.332	15.0583	0.126664	1.13608	LD flies	11540.6	11302.2	10663.2	10379.1	10247.1	14643.8	10624.5	12115.6	10480.7	13633.8
2.43_718.5326m/z+		718.533	2.42967	0.559935	1.13591	LD flies	30243.9	32492.9	54845.2	45797.9	43469.2	48093.2	60432	25692.5	54053.5	46690.1
5.91_360.3242m/z+		360.324	5.91363	0.432935	1.13527	SD flies	161147	142686	142388	82245.8	117832	98279.6	114343	119951	103278	133438
9.47_495.4403m/z+		495.44	9.47057	0.476127	1.13491	LD flies	55906.9	62316.4	34377.3	29166.5	53595.6	34138.2	55939.7	65483.6	63497.2	48056.6
2.15_616.4642m/z+		616.464	2.14613	0.256902	1.13473	LD flies	34593.2	32607.2	39468.5	35104.4	32287	39978.4	46256.1	27890.8	41091.1	42294.9
5.63_427.2522m/z+		427.252	5.6301	0.19086	1.13337	LD flies	19905.7	23393.2	18976.4	18460.7	22219.5	18387.4	23767.7	21622.9	25083.1	27826.1
8.51_654.5666m/z+		654.567	8.50627	0.667571	1.13324	LD flies	33668.9	11119.9	12135	8089.66	21229.8	9754.4	25153.4	29931.9	22761.9	10133.1
4.84_866.5514m/z+		866.551	4.83602	0.332699	1.13314	LD flies	42300.4	64612.2	54283.6	57771.3	42464.1	63296.7	65645.2	43098.3	54287.7	69909.9
7.40_575.5027m/z+		575.503	7.39623	0.630101	1.13181	LD flies	19077.8	21608.8	19140.4	25232.2	17239.4	31645.9	15082.6	16369.1	21484.3	31200.9
3.01_526.3605m/z+		526.361	3.00502	0.365391	1.13065	LD flies	19993.1	20336.6	16978	22242.9	22821.8	18051.5	22138	22341.3	20543	32673.1
5.42_111.0446m/z+		111.045	5.41933	0.760599	1.12938	LD flies	4823.43	3325.86	16800.2	19321	5905.66	7250.61	7940.08	28004	9120.72	4352.58
9.26_493.4245m/z+		493.424	9.25728	0.636181	1.12896	LD flies	44100.1	33130.5	19620.2	14033.5	36770.6	18011.3	36221.1	49266.6	40298.2	22899.9
8.37_612.5574m/z+		612.557	8.36575	0.546029	1.12658	LD flies	29668.8	15855	17997.4	10565	31555.9	15564.1	29203.8	30073.2	27744.2	16428.6
5.47_1065.6597m/z+		1065.66	5.47338	0.482159	1.12588	LD flies	11953.5	21376.6	14141.2	15287.4	10874.2	16880.5	20980.3	12592.4	12150.8	20297.8
6.42_678.4492n+		696.485	6.41588	0.191912	1.12504	LD flies	51872.8	74767.7	57070	57024	58071	62540.9	76586.8	58440.4	62090.6	76509
9.25_779.6883m/z+		779.688	9.25187	0.581673	1.12453	LD flies	958462	826355	477043	434026	907192	514473	829775	1.15417e+06	948717	604651
8.38_638.5729m/z+		638.573	8.38197	0.513202	1.12332	SD flies	18694	9401.1	13442.8	15935	20952.5	22015.9	21102.6	8440.12	10716.8	7540.37
2.36_149.0243m/z+		149.024	2.35942	0.681951	1.12188	SD flies	27077.8	53128.1	22876.1	57201.4	26099.4	58853.3	25960.7	27241.8	18768.6	35310.4
4.33_724.9611m/z+		724.961	4.33373	0.346464	1.12183	LD flies	51782.6	80206.5	65029.2	75592.3	59721.7	68398.3	82466.2	64764.3	61744.3	95446.7
9.04_757.6483m/z+		757.648	9.04112	0.566004	1.12175	SD flies	76572.8	74384.4	118541	152434	94805.6	123096	70695.1	72840.5	69520.3	124499
10.43_908.8663m/z+		908.866	10.4347	0.546089	1.12104	SD flies	99504.1	47330	109959	76966.1	95529.4	102735	122492	60429.1	66500.3	30782.5
5.32_353.3421m/z+		353.342	5.32492	0.545822	1.12063	SD flies	44144	64898.5	75595.6	33603.6	51685.2	32549.5	80356.6	49213.1	54940.8	23811.1
10.23_836.8051m/z+		836.805	10.2268	0.568553	1.1203	SD flies	15844.8	7562.97	8927.24	7071.4	12088.5	3277.88	13120.8	8575.34	13181.1	7810.25
2.20_528.4108m/z+		528.411	2.20017	0.421624	1.11995	LD flies	40087.4	36885.2	50560.6	53609.9	40800.3	62254.7	60231.3	36901.2	44544.5	44634.8
7.36_580.4943m/z+		580.494	7.3638	0.290261	1.11845	SD flies	31997.6	23469	29886	37496.6	29619.9	29587.8	31207.8	27651	25148.6	22726.5
4.32_725.4627m/z+		725.463	4.32293	0.242082	1.11814	LD flies	39273.2	52328.3	48793.3	55366.2	45472.9	48732.8	59468.4	50628.1	46132.5	64771.7
2.73_441.7850m/z+		441.785	2.72942	0.249656	1.11766	LD flies	52596.3	79006.4	65213.7	74042.2	68413.5	70956.4	83074.2	68805.6	66211.7	90143.3
2.73_442.2867m/z+		442.287	2.73483	0.202265	1.11744	LD flies	26836.9	35462.2	30436.9	35845.8	31116.8	34616.5	37755.8	32295	30940	42846.1
8.31_569.4350m/z+		569.435	8.30918	0.283577	1.11645	SD flies	16069.1	12353.4	18424.3	17371.4	13269.2	12320	15549.4	13816.8	12765.4	14953.4
2.08_358.2350m/z+		358.235	2.07588	0.32687	1.11531	LD flies	12159.2	19298.5	11441.2	18455.3	13148.2	15590.9	17744.4	13906.8	16698.5	19153.1
12.93_416.2163m/z+		416.216	12.9329	0.610881	1.11495	SD flies	11178	7714.36	11106.6	17264.9	14847	13692.3	11086.9	12703.9	7819.44	10404.7
15.08_186.9964m/z+		186.996	15.0799	0.149952	1.1149	SD flies	11441	9070.29	10951.7	10571.8	9216.08	10621.5	8596.02	8957.55	7961.86	9831.9
7.57_495.4408m/z+		495.441	7.56917	0.387727	1.11327	SD flies	37391.9	39557.5	37790.6	48362.9	27610.3	35248.1	31360.7	33295.9	42050	29354.3
10.29_790.7780n+		791.785	10.2917	0.52055	1.11256	SD flies	38051.6	39711.2	28838.4	21905.8	38535.4	23225.4	34401.1	11783.3	40323.4	40409.5
2.46_674.5067m/z+		674.507	2.45668	0.251546	1.11247	LD flies	47159.5	45575.6	54893.2	54396.7	47612.8	59681.9	64335	42397.6	57194.3	54106.3
5.14_923.5672m/z+		923.567	5.14118	0.40031	1.11202	LD flies	29978.8	55356.7	39770.7	45286.3	33873.8	44223.4	52578	37208.6	38740.6	54398.1
2.99_468.3894m/z+		468.389	2.98882	0.424712	1.1118	SD flies	7977.38	10820.3	11384.7	12150.5	10530.6	13259.7	11311.8	9788.74	7320.79	5866.53
9.76_834.7565m/z+		834.757	9.76493	0.598892	1.11149	SD flies	173398	105042	108125	78757.2	133537	93605.5	113227	139781	113289	78887
10.31_880.8357m/z+		880.836	10.3079	0.579214	1.11145	SD flies	146776	77028.8	174836	121735	152364	166991	174583	96121.2	102867	64720.1
3.13_288.1761m/z+		288.176	3.12645	0.463116	1.10961	SD flies	29176.6	31985.8	26658.1	25327.3	30004.6	32538.2	33074.5	6929.31	26482.5	29987.5
10.10_890.8216m/z+		890.822	10.0971	0.806502	1.1082	SD flies	27459.1	26964.6	14321.8	2496.79	31994.5	10904	16640.5	26269.8	26651.1	12692.3
4.81_405.2461m/z+		405.246	4.8144	0.434321	1.10541	SD flies	37449.1	36025.9	34881.6	34966.9	31423.6	36263.5	36077.4	14035	33325.4	38381.6
9.71_871.7661n+		872.773	9.70548	0.248898	1.10479	SD flies	268773	216926	273383	262472	230219	223774	229685	286549	207632	185399
4.06_434.2483m/z+		434.248	4.06353	0.760645	1.10472	LD flies	34113.1	28324.8	40000.2	35699.3	29940.3	46988.6	52029.8	5667.69	51388.1	29605.2
7.97_523.4723m/z+		523.472	7.96618	0.484726	1.10471	SD flies	19926.9	12007	17789.9	15218.8	13185.3	18932.7	13076.4	17242.2	10256.8	11214.5
3.87_667.9460m/z+		667.946	3.87185	0.856547	1.10322	LD flies	8820.77	11426.4	10768.8	14436.4	12715.8	5499.83	14959.6	13307.7	12437.8	17967.6
7.32_549.4877m/z+		549.488	7.31803	0.425253	1.1024	SD flies	17036.7	18984.3	14538.2	18884.4	14960	23858.4	12180.9	9179.83	13781.8	17563
8.42_450.4308m/z+		450.431	8.4198	0.515196	1.10238	LD flies	10699.5	13342.3	9176.85	15304.5	6382.03	11459.7	16622.1	10007.7	12608.1	9828.44
10.28_932.8679m/z+		932.868	10.2754	0.540433	1.10196	SD flies	100240	150936	78221.3	94609.7	94275.2	68901.9	114433	72358.6	141356	73277.1
2.38_806.5867m/z+		806.587	2.37563	0.797309	1.10191	LD flies	13876.3	14388.8	18780.6	15442.7	12110	13460	18003	8397.22	19138.4	23201.8
2.27_379.3064m/z+		379.306	2.27042	0.332219	1.1015	SD flies	20377.2	19726.2	27051	22929.4	19130	21419.8	23208	15267.7	19235	20019.8
7.67_383.3156m/z+		383.316	7.67437	0.0762725	1.10076	SD flies	115178	113467	116457	125958	107764	113039	93029.8	111254	96856.8	111661
4.72_782.4789m/z+		782.479	4.71713	0.326528	1.10035	LD flies	43171.1	65906.2	55444.9	56930.4	45284	56669.3	63552	53335.7	50650.4	69295.4
10.41_934.6449m/z+		934.645	10.4077	0.466776	1.09942	SD flies	28284.2	20326.4	30404.4	33511.7	28088.5	30668.4	26715.2	29820.4	23184.3	17510.7
3.55_617.3579m/z+		617.358	3.54508	0.27088	1.09699	LD flies	21571.1	31009.9	27364.3	29339.5	25727.8	28454.1	35055.5	28200.7	25950.6	30446.9
10.09_808.7762m/z+		808.776	10.0863	0.70742	1.09622	LD flies	17448.9	9390.47	11610.4	7427.79	25348.7	10190.8	15531.8	24720	19149.6	8487.44
3.65_583.8742m/z+		583.874	3.64777	0.355632	1.0955	LD flies	42766.3	59526.8	47972.2	56705.8	46946.3	54890.9	61841.1	47857.5	47238.5	66338.2
9.26_521.4549m/z+		521.455	9.26268	0.97767	1.09547	LD flies	28275.2	20273.1	10569.4	8429.5	23113.9	5863.03	21619.3	36138	26554	9141.87
10.29_934.6487m/z+		934.649	10.2917	0.306245	1.09212	SD flies	14574.6	14841.9	16781	18015.9	15288.2	16916.2	11172.8	14754.9	13073.3	16878.4
10.09_834.7937m/z+		834.794	10.0917	0.661566	1.09177	LD flies	39144.5	35269.9	18723.8	13962.7	56027.1	22331.3	30420.9	50381.2	51745.2	23219.5
8.07_717.5909m/z+		717.591	8.0714	0.497227	1.09166	SD flies	77383.4	130477	105940	115413	100669	121649	81620.3	76090	90595.2	115437
7.75_473.2660m/z+		473.266	7.75002	0.309023	1.0916	SD flies	21305.4	16853.1	19513.2	22677.4	16670.8	21234.1	16397.6	17123.2	17785	16338.5
8.95_642.6036m/z+		642.604	8.9467	0.627202	1.09136	SD flies	167010	91589.8	178853	172484	190880	220511	158380	141200	132459	81231.8
3.38_499.3015m/z+		499.301	3.37757	0.341453	1.09134	LD flies	25388.3	37791.1	32405.6	37098.2	31027.5	36537.7	39343.5	31255.9	31221.5	40305.3
10.17_852.8035m/z+		852.804	10.1728	0.659326	1.09108	SD flies	195929	105376	225868	150646	181096	203895	183295	155851	134796	109378
5.30_341.3056m/z+		341.306	5.2979	0.459983	1.08761	SD flies	102376	70176.1	100871	103134	97575.6	113825	89629.7	89225.9	77362.7	65894.7
15.01_685.4357m/z+		685.436	15.0097	0.165739	1.08687	LD flies	22838.6	21536.5	23365.9	24623.7	19013.3	24670.5	23891.2	25840.7	21325.6	25325.8
9.46_521.4559m/z+		521.456	9.45977	0.637992	1.08667	LD flies	67272.8	60543.7	39573.7	37686.9	60894.3	45342.2	54359.4	80275.7	66546.6	42498.8
2.22_484.3851m/z+		484.385	2.22178	0.417886	1.08651	LD flies	36021.6	34622.5	44147.1	40306.5	29183.7	43934.5	46525.4	31420.7	37776.2	40567.5
7.67_554.4542n+		572.488	7.67437	0.0991466	1.0858	SD flies	800367	737086	813987	839370	716664	772154	666751	752024	661914	745848
4.14_640.3877m/z+		640.388	4.1446	0.371623	1.08554	LD flies	66930.7	102017	78377.9	93120.5	80263.9	92523.6	100485	80011.1	79868.4	103811
9.76_782.7261m/z+		782.726	9.75952	0.982215	1.08518	SD flies	63922.1	26461.5	45477	16217.6	44896.7	33850.7	41646.6	28425.3	30720.3	46870
5.91_320.3090n+		338.342	5.90823	0.27755	1.0848	SD flies	2.07992e+06	1.84929e+06	1.94528e+06	1.56002e+06	1.75705e+06	1.58314e+06	1.53567e+06	1.83032e+06	1.54888e+06	1.97502e+06
3.66_1165.7583m/z+		1165.76	3.65857	0.461965	1.08386	LD flies	11917.8	19659.9	13511	15954	12206.5	17220.7	13185.4	18069.1	13467.5	17449.3
4.15_640.8893m/z+		640.889	4.15	0.38426	1.08378	LD flies	42777.8	65801.5	52907.4	61754.4	50887	60692.6	65122.5	53725	50568	66985.7
2.55_542.4271m/z+		542.427	2.55397	0.572939	1.0834	LD flies	67722.7	60286.9	84881.4	70607.2	64658.2	84760.3	94030.8	52205.4	75545.7	70651.4
6.56_366.3735m/z+		366.373	6.5618	0.653331	1.08332	SD flies	28947.5	28005.6	25790.2	15197.1	21545.1	14712.2	22458.4	24296.8	23491.1	25337.5
10.24_892.8308m/z+		892.831	10.2376	0.616783	1.08172	LD flies	35850.8	37838.2	30003.6	25613.2	42930.6	32049.4	34909.7	48858.4	43397.8	27096.6
6.27_422.2481m/z+		422.248	6.27285	0.505663	1.08163	SD flies	507714	517816	583960	477264	514610	556941	566632	110073	634045	537346
3.65_583.3728m/z+		583.373	3.64777	0.471057	1.08133	LD flies	74163.5	106417	89180.7	102858	86220.6	96832.6	113197	81232.5	85597.5	119296
7.68_473.3989m/z+		473.399	7.67977	0.499511	1.08125	SD flies	39456.1	23711.2	36589.2	31564.2	33049.3	33343.7	28220.9	30803.1	28328.6	31322
5.18_757.4294m/z+		757.429	5.179	0.457127	1.08009	LD flies	9606.71	16420.1	10204.1	16913.6	10664	15183.8	12331.3	13154.9	12641.6	15607.4
7.79_607.3872m/z+		607.387	7.79325	0.130578	1.07962	SD flies	52383.9	47860.1	53132.4	62268.6	54073.3	48341.5	49684.8	50449.4	50254.1	51098.3
8.67_619.5271m/z+		619.527	8.6657	0.537716	1.07917	SD flies	127776	90796.9	137068	145718	127383	160444	112697	117650	108865	82962.4
7.17_1194.8247m/z+		1194.82	7.16672	0.262994	1.07857	SD flies	253835	213403	231743	254979	218521	221620	199930	251568	184578	229371
2.44_532.3854m/z+		532.385	2.43507	0.767084	1.07819	LD flies	21058.1	15798	8978.9	8215.37	6017.23	5972.75	19482.3	12588.3	17318.3	9402.82
7.32_816.6245m/z+		816.624	7.32345	0.859541	1.0779	SD flies	34628.1	100298	55654.5	37822.9	73281	74402.2	34569.3	39105	54257.4	77548.1
3.37_498.8002m/z+		498.8	3.37215	0.388331	1.07729	LD flies	49709.2	66151	65837.6	68059.4	64419.2	72034.2	72000.9	59963.5	57424.7	77036.4
2.53_586.4532m/z+		586.453	2.52695	0.505799	1.07674	LD flies	49646.3	45015.1	61670.8	56192.9	48807.1	65452.5	68851.6	46202.6	50110.4	50769.1
5.17_420.2687m/z+		420.269	5.1736	0.519234	1.07662	SD flies	91651.7	80703.6	79894.7	68536	70413.9	79855.3	93042.3	15354.2	82435.7	92672.2
3.04_557.2942m/z+		557.294	3.03998	0.708251	1.07556	SD flies	20244.7	43512	20947.3	21738.8	18496.4	19513.8	29603.7	17582.5	37610.1	11851.5
5.33_149.0241m/z+		149.024	5.33032	0.289195	1.07498	SD flies	31500.8	29294.4	28387.5	25634.2	24030.7	27182.6	23926	26436.3	23090.7	28526.9
8.95_624.5697n+		647.56	8.95212	0.625907	1.07457	SD flies	100941	58332.1	108682	103047	104343	140764	91919.3	81196.6	79544.4	48934.5
7.04_659.5131m/z+		659.513	7.04243	0.462543	1.07293	LD flies	32185	45189.2	33466.1	24089.8	30281	31590.5	40334.6	31973.7	38352.2	35009.6
14.00_685.4367m/z+		685.437	13.9969	0.561741	1.07269	SD flies	15409.2	18859.4	22548.2	23411.3	17001.1	19908.4	13676.2	15058.4	20565.7	21431.6
6.72_633.4969m/z+		633.497	6.72105	0.465643	1.072	LD flies	11576.3	10517.4	6322.34	10733	8382.09	9894.56	9222.97	11416.9	9673.67	10745.1
9.47_807.7211m/z+		807.721	9.46517	0.668511	1.07135	LD flies	1.44078e+06	1.27585e+06	874664	763776	1.39443e+06	874244	1.22801e+06	1.61132e+06	1.43984e+06	1.00629e+06
8.30_680.4807m/z+		680.481	8.29837	0.254308	1.07102	SD flies	600991	537005	632214	666537	573133	625202	502684	580917	512496	589004
6.55_899.5114m/z+		899.511	6.54558	0.630255	1.07097	LD flies	12572.1	15681.2	24395.3	15524.1	19267.7	21025.2	24486.1	13712.5	17353.3	17068.6
10.28_958.8859m/z+		958.886	10.2754	0.729334	1.07091	SD flies	15208.1	31757.1	17450.1	24429.9	21499.9	20004.4	18908.8	17608.9	30287.2	16228.9
8.94_607.5656m/z+		607.566	8.9359	0.690337	1.06823	SD flies	543883	299351	589478	537175	599487	715933	523521	462755	434892	268173
4.82_405.2456n+		406.253	4.8198	0.53739	1.06724	SD flies	4.28706e+06	4.04944e+06	4.0741e+06	3.8085e+06	3.29408e+06	4.14846e+06	3.96672e+06	2.01049e+06	3.83553e+06	4.32262e+06
6.91_427.2519m/z+		427.252	6.9102	0.500885	1.06724	LD flies	38181.3	52842.4	39567.1	47755.1	46258.9	38206.1	54992.8	43514.8	50952	52041.1
9.51_797.6653m/z+		797.665	9.5084	0.554706	1.06601	SD flies	145712	121792	152122	165052	113203	158855	108974	123226	104804	158807
6.36_652.4343n+		670.469	6.35643	0.361013	1.06597	LD flies	71822.6	96505.7	79343.2	82282.2	77942.4	88702	87586.2	96467.7	73094.7	88954.3
8.30_1078.9790m/z+		1078.98	8.30377	0.784396	1.0656	SD flies	7267.49	12501.4	13566.2	13155	7721.07	10321.5	7766.96	13816.7	8447.52	10521.3
8.04_741.5554m/z+		741.555	8.04438	0.593373	1.06503	SD flies	17584	23211.9	15289.5	22857.8	20302.7	17305.5	22805.7	14239.7	16855.7	21979.7
14.87_437.1941m/z+		437.194	14.8666	0.379517	1.06457	SD flies	21429.4	18391.9	21085.3	21509	20301	23684.2	15923.2	20766.9	19070.5	17041.4
8.35_313.2746m/z+		313.275	8.35495	0.295888	1.06317	SD flies	77653.3	63850.7	77979.7	78862	74478.2	79560.2	66805.4	73037.7	64617.7	66650.8
9.58_682.5926n+		700.626	9.58405	0.515653	1.06285	SD flies	2.15008e+06	1.88387e+06	2.31176e+06	2.69576e+06	2.13723e+06	2.45789e+06	1.76214e+06	2.0216e+06	1.76219e+06	2.51381e+06
10.09_838.7891m/z+		838.789	10.0917	0.885261	1.06157	SD flies	25982.9	12139.5	13537.7	14248.6	24296.4	15447.9	19218.9	18618.3	11515	20173.3
6.84_723.5893m/z+		723.589	6.83993	0.595593	1.05988	LD flies	56456.3	77369	52302.6	78848.2	64113.4	56564.6	78223	69618.7	60840.3	83549.7
5.08_284.2955m/z+		284.295	5.08173	0.611938	1.05968	SD flies	12680.2	10817.9	11398.3	9194.38	8309.93	10622.1	13845.6	6020.58	8552.4	10408.9
8.65_579.5343m/z+		579.534	8.65235	0.655438	1.05942	SD flies	787815	515323	826048	823545	796908	931412	711978	705218	643030	547692
2.40_576.4114m/z+		576.411	2.40265	0.94166	1.05909	LD flies	17208.8	7611.9	7700.22	6172.55	8867.12	4307.33	18165.3	9048.87	13897.6	4951.8
8.73_697.6091m/z+		697.609	8.72513	0.928484	1.05885	LD flies	147121	77220.3	76070	42569.8	100843	62191.3	106651	151013	111677	38408.1
9.67_835.7527m/z+		835.753	9.66765	0.707287	1.0583	LD flies	1.3168e+06	1.25242e+06	854416	777736	1.29039e+06	861452	1.11814e+06	1.52456e+06	1.3374e+06	970357
7.09_257.2127m/z+		257.213	7.08567	0.719408	1.05828	LD flies	17013.7	15216	13481.3	12460.5	13256.2	11576.3	13118.4	19196	18386.8	13312.7
7.93_747.5890n+		770.572	7.92835	0.679162	1.05739	SD flies	25311.7	34862.6	27295.9	20253.5	31892.2	15957.2	32818	31280	25685.9	26297.3
10.25_397.3836m/z+		397.384	10.2484	0.419627	1.05738	LD flies	32336.1	37941	39953.9	36955.7	34089.3	40000.4	33654.4	37229.8	35742.8	45049.8
7.70_203.1082m/z+		203.108	7.70138	0.53927	1.05685	SD flies	15280.9	13168.1	15507.1	17307.9	13940.3	15702.1	11491.5	18296.4	10786.9	14882.3
8.17_755.5858n+		756.593	8.16867	0.578818	1.05575	SD flies	144586	198681	187006	196625	156509	179186	161945	143758	138538	213330
8.35_586.5416m/z+		586.542	8.34953	0.558161	1.05505	SD flies	43983.7	33437.7	45557.2	42933.4	38964.1	50763.5	37116.8	40830.9	35325.4	30149.8
7.34_621.5219m/z+		621.522	7.34218	0.490064	1.05319	SD flies	12738.4	10272.3	13164.5	12961.4	10571.1	10975.4	12625.6	10137.7	10584.9	12368.6
2.12_660.4905m/z+		660.49	2.12452	0.826427	1.05279	LD flies	36196.3	32056.5	38312.3	40258.3	25542.3	37887.7	47924.7	23032.6	31497.7	41122.4
3.43_339.2902m/z+		339.29	3.4316	0.943311	1.0519	LD flies	22791.9	26256.3	16456.2	17876.9	27762.7	14224	31290.6	22239.3	33116.3	16042.1
4.33_264.2454n+		282.28	4.33373	0.782698	1.05108	LD flies	97024.8	104528	105779	95903.4	81450	112211	129334	73780.4	82773.8	111343
8.30_107.0494m/z+		107.049	8.30377	0.436068	1.05061	SD flies	56176.2	50998.5	55122.5	64008.8	53450.1	58309.6	48090.5	57787.9	46011.5	56079.5
9.85_863.7836m/z+		863.784	9.84598	0.795634	1.04965	LD flies	744870	778819	545473	518630	739996	500130	640140	944308	806830	601595
2.29_334.1789m/z+		334.179	2.28663	0.44144	1.04955	LD flies	17759.6	25953.5	20570.6	22415.1	19383.3	23028.6	21996.1	23665.8	20633.5	22014.3
3.38_996.6053m/z+		996.605	3.38297	0.674891	1.04845	LD flies	51687.9	83630.8	68236.2	64716.6	68925.5	70572.7	81928.4	53724.8	66275	81031.9
4.43_353.2668m/z+		353.267	4.43358	0.586132	1.04695	LD flies	127646	113080	132601	117053	91117.4	134577	114124	139470	104126	116504
4.84_867.0534m/z+		867.053	4.84142	0.762445	1.04658	LD flies	34074.5	51177.5	42938.7	48681.6	37855.2	46004.7	49149.3	33561.9	37946.7	58066
7.67_613.5154m/z+		613.515	7.67437	0.375554	1.04655	SD flies	62760.8	54650.6	61943.2	59152	55277.7	61999.5	53459.7	61570.9	50474.9	53210.5
5.14_924.0695m/z+		924.07	5.14118	0.665653	1.04623	LD flies	26494.9	45776.5	37734.7	38731.7	32412.1	37543.9	44159.5	31850.5	32319.7	43650.5
8.34_731.5833n+		732.591	8.34413	0.740787	1.04597	SD flies	52720.1	94832.6	74695.2	80588	56833.4	89645.1	66886.2	46634.2	48888.4	91807.6
3.79_441.3211m/z+		441.321	3.7854	0.680118	1.04587	LD flies	11527.7	15508.7	11148.5	13991.3	11902	11207.8	15021.5	11042.5	13847.6	15897.6
6.99_714.5075m/z+		714.508	6.98585	0.724257	1.04586	LD flies	127715	198946	145712	162361	146467	196307	143637	139295	137594	200192
8.30_475.4143m/z+		475.414	8.30377	0.482716	1.04574	SD flies	2.37655e+06	2.23536e+06	2.38471e+06	2.74894e+06	2.25888e+06	2.51422e+06	2.01812e+06	2.51716e+06	1.99825e+06	2.4316e+06
14.96_473.2655m/z+		473.266	14.9639	0.46863	1.04521	SD flies	140095	129384	141261	155355	133766	156744	116629	145514	120672	130033
8.30_530.4698n+		548.504	8.30377	0.487625	1.04509	SD flies	5.06231e+06	4.66501e+06	5.0845e+06	5.75609e+06	4.77181e+06	5.35699e+06	4.29864e+06	5.30063e+06	4.18347e+06	5.1067e+06
2.17_472.2913m/z+		472.291	2.17315	0.628714	1.04488	SD flies	10801.7	15357.7	13384.6	14014	13829	14082.6	15055.9	9577.87	12976.3	12799.9
15.09_358.2355m/z+		358.235	15.0907	0.653842	1.04442	LD flies	23408.2	16997.2	19165.7	19286	12208.8	23815.4	17389.1	19009.8	17936.8	16960.1
8.30_167.0713m/z+		167.071	8.30377	0.49028	1.04435	SD flies	322729	305366	321525	372492	304600	342722	273411	341766	273205	326528
7.73_740.5207m/z+		740.521	7.7284	0.672707	1.04397	SD flies	47730.1	41577.4	48941.5	57579.5	38545.1	58807.8	37554	42634.4	35930.7	49575.1
8.30_419.3519m/z+		419.352	8.30377	0.49868	1.04364	SD flies	2.0055e+06	1.88113e+06	1.99015e+06	2.30678e+06	1.89547e+06	2.12666e+06	1.69354e+06	2.10861e+06	1.68843e+06	2.04029e+06
2.66_393.3219m/z+		393.322	2.65663	0.632178	1.04311	LD flies	31990.6	30313.3	34179.9	32973.5	30556.5	37837.3	37564.6	26658.6	30729.6	34122.1
6.89_680.4660n+		698.5	6.89398	0.69757	1.04272	LD flies	40590.6	54048.7	51824.9	56718.8	39287.2	38411.9	58949.1	52157.6	48220.1	55089.7
8.30_149.0604m/z+		149.06	8.30377	0.532789	1.04113	SD flies	184327	168889	182476	211643	171957	197960	157125	188702	153684	185506
7.39_700.5375m/z+		700.538	7.38542	0.866347	1.04045	SD flies	37023.7	34436.6	22842.5	19380.5	32194	19201.2	32784.1	29382.9	32697.1	26141.3
9.67_550.4966m/z+		550.497	9.67305	0.721804	1.03917	SD flies	16684.7	15781.8	13012	11170.7	15445.4	16581.1	13329.1	12914.8	11826.4	14725.4
4.18_256.2643m/z+		256.264	4.17702	0.878708	1.03907	LD flies	12396.7	16547.3	14197.7	14221.1	11932.6	16242.2	19066.2	9925.87	12198.2	14570
8.67_596.5379n+		614.572	8.6711	0.782572	1.03862	SD flies	186151	121529	198373	205471	193604	232698	171947	174607	161393	130828
9.59_832.7430m/z+		832.743	9.58947	0.93339	1.03791	SD flies	47001.8	26414.3	25639.6	9144.54	35503.4	11896.4	30518.9	45743.2	35345.6	14950.3
7.80_728.5592m/z+		728.559	7.80407	0.437283	1.03758	SD flies	1.95436e+06	2.16697e+06	2.02263e+06	2.10021e+06	1.85116e+06	2.01117e+06	1.8319e+06	1.88481e+06	1.79145e+06	2.21034e+06
9.80_713.5621m/z+		713.562	9.80275	0.510565	1.03749	SD flies	27999.1	28920.7	25234.5	25113.5	28566	23127.1	24813.1	27301.9	24956.4	30727.1
14.84_685.4351m/z+		685.435	14.8396	0.889223	1.03664	SD flies	24715.6	27028.3	16100	29701.5	18372.9	21544.6	16769.9	24269	24511.5	24726.3
3.50_531.2750m/z+		531.275	3.50185	0.562932	1.03642	LD flies	127630	166598	135814	171856	147188	156006	158560	145226	143665	172907
9.57_754.6946m/z+		754.695	9.56785	0.845115	1.03614	LD flies	59046.9	31070.3	33224.4	11968.2	39375.2	16396.5	32055.6	56841.5	46712	28993
7.11_762.5055m/z+		762.506	7.11268	0.647334	1.03459	SD flies	54489.8	57578.6	48815	63236.5	56600.1	40896.8	56573.9	63492.1	49830.4	60540.8
2.76_400.3059m/z+		400.306	2.76185	0.602669	1.0339	LD flies	12836.2	17752.2	13325.1	10502.3	164.319	2359.57	15820.1	17244.2	9023.72	11982.8
6.89_738.5192n+		756.555	6.89398	0.805458	1.03297	SD flies	404880	634582	416812	445864	494610	525823	427136	407686	424350	535251
7.74_844.6496m/z+		844.65	7.73922	0.794735	1.03225	SD flies	7381.83	31700.2	15463.5	15126	15673.2	17455.6	12866.8	16940.8	16216.4	19198.9
7.65_782.5676m/z+		782.568	7.65022	0.683932	1.03207	LD flies	35803.4	41851.8	39634.7	29015.9	28036.8	38453.6	32783.9	39061.9	30980.8	38653.1
3.44_399.3106m/z+		399.311	3.44242	0.698539	1.03166	SD flies	10305	13267.6	13855.9	13657.4	12456.8	9882	13604.4	11630.7	12875.4	13600.1
2.37_713.4233m/z+		713.423	2.37023	0.634086	1.03165	LD flies	178472	228751	193079	216015	200376	196727	230338	190952	195253	235597
7.80_721.5067m/z+		721.507	7.79867	0.548807	1.03159	SD flies	9.97543e+06	9.57533e+06	9.94386e+06	1.15711e+07	9.53713e+06	1.05918e+07	8.86796e+06	9.96112e+06	9.22103e+06	1.04113e+07
7.26_683.5102m/z+		683.51	7.2586	0.678007	1.03132	LD flies	14015.1	17064.2	6510.98	11724	9295.68	9572.06	13420.5	13298.5	12389.5	11764.9
7.98_422.3992m/z+		422.399	7.977	0.787782	1.031	SD flies	17501.4	17670.9	12313.6	18458	14388	12390.7	18149.1	13702.6	16592.8	17081.5
8.78_647.4575m/z+		647.457	8.78458	0.602522	1.03037	LD flies	7.22342e+06	8.53484e+06	7.62403e+06	9.54134e+06	8.01837e+06	8.54594e+06	8.44102e+06	8.00316e+06	7.72308e+06	9.47201e+06
9.67_861.7682m/z+		861.768	9.67305	0.808285	1.02915	LD flies	929612	870804	667435	697743	818889	704991	760925	1.07729e+06	821242	736190
7.54_741.5313n+		742.539	7.54213	0.497212	1.02844	SD flies	1.71912e+06	2.04447e+06	1.76576e+06	1.85727e+06	1.77266e+06	1.84999e+06	1.6828e+06	1.75211e+06	1.71837e+06	1.9027e+06
10.01_891.8172m/z+		891.817	10.0107	0.706002	1.02832	SD flies	142945	144175	121039	112792	136589	113067	118057	150326	147785	110198
7.47_492.4421m/z+		492.442	7.47188	0.699354	1.02803	SD flies	21977.7	17351.9	18867.3	21715.9	21790.1	21815.9	19419.8	20312.8	16176.8	21204.4
8.30_589.5314m/z+		589.531	8.29837	0.712722	1.02727	SD flies	132414	115089	125827	150076	118371	143861	114907	137082	99812.5	129074
9.48_547.4715m/z+		547.472	9.47598	0.884205	1.02674	SD flies	14449.8	14043.4	10766	8845.93	11838	11269.4	11393.8	13398.1	9938.39	12382.2
8.38_339.2912m/z+		339.291	8.37657	0.697422	1.02612	LD flies	15529.9	10795	13308.6	12491.2	14639.6	14605	15353.3	13402.1	12818.4	12329.4
7.09_467.4097m/z+		467.41	7.08567	0.760407	1.02548	SD flies	26238.7	23641.5	22217.4	21065.6	17492.3	15848.7	19365.6	26385.5	28130.4	18175.9
9.85_550.5001m/z+		550.5	9.8514	0.904894	1.02379	LD flies	13740.7	8945.52	13040.7	13749.2	10223.9	12420.9	9653.71	10976.1	10714.4	17355.2
9.85_889.7996m/z+		889.8	9.84598	0.703546	1.02284	SD flies	402514	424550	349218	377258	384024	319241	345560	499456	363997	366039
9.58_742.6648m/z+		742.665	9.58405	0.737673	1.02277	SD flies	70716.8	60269.7	60622.5	76330.4	66293.6	66279.3	56640	64654	61799.8	77418.7
7.79_662.4470n+		663.453	7.79325	0.635359	1.02207	SD flies	1.48376e+07	1.42367e+07	1.42953e+07	1.70253e+07	1.43769e+07	1.52668e+07	1.40416e+07	1.45321e+07	1.36777e+07	1.56391e+07
3.79_381.3001m/z+		381.3	3.7908	0.806568	1.02133	SD flies	27880.7	39810.9	31609.9	32833.6	33925	29868.5	33104.4	29909.7	32059.4	37650.6
9.28_769.6329m/z+		769.633	9.2789	0.806085	1.02124	SD flies	128846	97980.3	94679.8	99881.2	112778	104701	97831.5	117722	93903.4	108898
3.44_357.3008m/z+		357.301	3.44242	0.931706	1.01945	SD flies	8551.64	14953.3	12710.7	13290.1	11911.1	11642.1	13978.3	9957.37	11337.3	13329.9
7.09_285.2439m/z+		285.244	7.09107	0.722174	1.01926	SD flies	13826.6	15102.9	13315.2	14675.3	13629.7	8955.46	12316.1	16541.8	17340.8	14062.6
6.79_554.4419m/z+		554.442	6.7913	0.953769	1.01908	LD flies	27250.9	34991.5	21811.9	26643.3	24773.3	30853.9	32693.1	14212.5	29989.6	30306.7
6.41_737.5050m/z+		737.505	6.40508	0.794783	1.01809	SD flies	186105	221818	168458	207986	185768	189672	198623	174758	197134	192713
6.37_440.4098m/z+		440.41	6.36725	0.832016	1.01782	LD flies	493627	604135	438038	590482	484966	519794	569151	446240	496355	626244
7.81_587.5381m/z+		587.538	7.80947	0.781446	1.01769	LD flies	5906.56	16312.8	16396.4	14184.7	11713	16881.7	13374	13467.3	9229.88	12701.5
5.33_391.2859m/z+		391.286	5.33032	0.791082	1.01626	LD flies	15843.9	19207.5	17800.3	11178.3	15596.5	16118.1	18135.4	15151.9	14116.6	17399
11.66_195.1250m/z+		195.125	11.6554	0.75396	1.01577	SD flies	14704.4	13463.1	14852.6	15954.6	14617.2	15957.3	12078	15893.7	12960.4	15559.8
3.27_526.4277m/z+		526.428	3.27235	0.828626	1.01568	LD flies	16081.3	16133.5	13996.7	15712.9	19378.3	17551.4	16029.5	17821.5	13634.3	17540.7
2.62_436.3404n+		454.374	2.62422	0.858173	1.01564	LD flies	59452.6	45200.7	66789.9	57395.6	53082.1	62667.6	63824	45551.2	59585.3	54700.7
2.27_335.2793m/z+		335.279	2.26502	0.766609	1.01558	SD flies	23403.7	23450.1	28312.6	22715.6	25011.2	24267.5	25045	24065	23942.7	23688.1
2.59_498.4007m/z+		498.401	2.58638	0.823971	1.01531	SD flies	59500.2	53706.7	69686.9	70271.5	54043.9	73114.4	69970.4	42917.9	61849.1	54723.7
5.85_934.6436m/z+		934.644	5.84878	0.822148	1.01367	SD flies	124057	99156.9	116342	103604	102030	106678	94365.2	124094	91654.2	121047
9.04_699.5985m/z+		699.599	9.0357	0.797725	1.01344	LD flies	515676	459095	463105	460726	518889	495696	435760	547665	477828	493037
7.57_285.2437m/z+		285.244	7.56917	0.998097	1.01336	LD flies	48595.6	45957.9	34864.8	47411.4	34946	33275.1	38031	55443.2	53305.8	34550.2
3.90_636.2982n+		637.305	3.90428	0.789771	1.01181	SD flies	19396.3	32129.1	26548.1	16115.9	24228.9	23211.1	26073.7	13037.9	14873.6	39840
7.77_766.5355m/z+		766.535	7.77163	0.913013	1.01122	LD flies	20457.8	19695.1	16549.3	23092.5	8538.9	14493.2	18413.6	25686.5	19627.7	11103.9
9.54_870.7576m/z+		870.758	9.54082	0.795769	1.0108	SD flies	52889	46451.7	65122.3	55486.3	41394.8	28640.5	52399.9	76755.1	55285.9	45471
10.02_824.7717m/z+		824.772	10.0214	0.824865	1.01061	LD flies	254748	161766	248313	176767	229393	239348	224054	230201	193606	195139
8.40_758.6078m/z+		758.608	8.40358	0.998717	1.01039	LD flies	9027.53	17950.7	8635.8	15868.6	14783.6	13357	9091.52	9371.46	13022.1	22112.8
5.22_1008.1415m/z+		1008.14	5.21683	0.911859	1.0103	SD flies	15560.3	23767.1	16043.1	19983.1	18578	17722.6	22877.6	14430.1	16202.8	21741.1
3.90_695.3595m/z+		695.36	3.90428	0.906925	1.01007	LD flies	11526.3	23483.2	21224.6	16411.9	12688.4	13464.2	15406	14169.5	11030.6	32123.8
9.67_521.4569m/z+		521.457	9.66765	0.989634	1.00984	LD flies	21045.2	22223.2	11702.6	10711.4	14523.8	13757.8	11889.5	23566.9	21218.3	10562.8
7.24_661.5279m/z+		661.528	7.23698	0.844748	1.00977	LD flies	175714	196382	151239	158239	171485	150354	175466	182094	173267	180215
15.06_722.5108m/z+		722.511	15.0583	0.849268	1.00945	SD flies	585999	533640	599816	649341	549738	616490	512573	645579	513032	603536
7.31_712.4888m/z+		712.489	7.31263	0.785803	1.00926	LD flies	18060.3	20590.4	9390.27	24838.1	12780.5	22604.2	14143.4	17278.6	15538.4	16888.2
7.32_751.6206m/z+		751.621	7.31803	0.926372	1.00924	SD flies	17616.4	24600.2	15709.6	26706.1	15475.7	16893.5	22554.2	18037.2	20732	20974.8
6.98_468.4401m/z+		468.44	6.97505	0.913929	1.00918	LD flies	340092	393019	303772	430461	327817	319547	401116	313226	352041	425705
6.98_512.4657m/z+		512.466	6.97505	0.91046	1.00914	SD flies	10612	13606.7	12673.8	14223.2	9540.5	11056.4	15390.6	12913.9	8950.23	11795.8
6.36_711.4953m/z+		711.495	6.35643	0.864188	1.0088	LD flies	122663	144024	121402	160787	115246	147244	127884	121599	125459	147783
14.25_685.4360m/z+		685.436	14.2455	0.969998	1.00875	SD flies	15167.3	14072.9	9935.91	16901	13215.5	15164.1	12808.7	14816.7	12833.1	13068.9
3.36_850.5450m/z+		850.545	3.35595	0.941869	1.00827	SD flies	10403.4	21881.7	13516.3	18645.3	18790.6	11516.4	25013.6	12527.5	18421	15075.9
8.30_205.1234m/z+		205.123	8.30377	0.918608	1.00737	SD flies	10906.9	11775.3	12150.8	14199.1	10709	12778.2	10957.5	13213	9941.55	12413.8
13.85_723.5152m/z+		723.515	13.8484	0.994559	1.0072	SD flies	24453.8	19870.4	21075.2	32093.2	24907.3	26211.4	20282.1	22975.9	23818.7	28236.3
9.07_812.6589m/z+		812.659	9.07353	0.81254	1.00673	SD flies	23528	42969.2	24092.3	17474	37280.6	24980.4	34070.5	28529.7	28216	28576.4
2.70_349.2958m/z+		349.296	2.697	0.919908	1.00633	SD flies	33350	29250.3	36191.3	39334.6	33557.3	36413.7	33947.4	31971.3	28594.1	39676.8
5.29_783.6649m/z+		783.665	5.2925	0.904538	1.00623	SD flies	17158.1	6018.59	23573.5	15033.1	21527.6	23201.4	18063.5	19445.4	13419.2	8665.94
7.36_842.6410m/z+		842.641	7.3584	0.733434	1.00555	LD flies	21040.4	63086.5	27437.8	16014.1	36425.7	43117.4	29057.9	24315.4	26514.7	41909.8
14.57_685.4353m/z+		685.435	14.5669	0.952741	1.00489	LD flies	48798.4	36210.3	42622.2	42311.4	31831.3	47170.4	36103.1	47369	34169.1	37949.6
5.29_358.3092n+		381.298	5.2925	0.883134	1.00456	LD flies	279378	209825	256933	197681	167384	243921	216007	256044	194002	206300
5.85_420.2790m/z+		420.279	5.8542	0.824008	1.00347	LD flies	36721.7	32693.6	37709.3	25897.5	32200.4	39846.8	34672.4	15327.8	33816.1	42132.7
6.24_382.3654m/z+		382.365	6.24042	0.873876	1.00293	SD flies	19705.8	23601.6	16912.4	20631	18486.4	13401.6	19149.8	18568.5	21662	26264.9
3.89_668.4473m/z+		668.447	3.88807	0.993513	1.00226	SD flies	11085.3	12250.3	7948.22	16910.1	11086.9	8022.16	12191.5	11266.6	10829.7	16837.5
15.07_269.0004m/z+		269	15.0745	0.947197	1.00206	SD flies	13181.1	11226.9	11740.4	11216.6	10107.2	13296.9	10197.7	12069.5	9771.74	12018.3
9.94_810.7564m/z+		810.756	9.93787	0.826346	1.00181	SD flies	76745.9	32548.2	54894	25504.1	62538.9	41554.7	51158.5	46327.8	39553	73181.8
9.47_745.6321m/z+		745.632	9.47057	0.951731	1.00167	SD flies	22900.5	26954.5	25819.6	26738.4	22886.6	23376.4	24440.1	21676.3	27459.7	28137.7
3.50_589.3280m/z+		589.328	3.49645	0.994482	1.00163	LD flies	117193	128447	119609	140370	123009	122306	133044	114456	117399	142447
8.07_729.5679n+		730.575	8.0714	0.998515	1.00083	SD flies	420584	529909	412577	488850	481353	445083	438827	520668	417660	509110
8.47_603.5351m/z+		603.535	8.46843	0.875814	1.00043	LD flies	22046.9	12388.1	23238.7	12671.7	20373.2	23337.4	26289.9	7906.05	16431.1	16792.9
7.64_547.4723m/z+		547.472	7.63942	0.997154	1.00007	SD flies	34622.1	23076.2	21971.5	18685.3	23956.1	18626.3	25367	33747.4	23817.4	20744.8
